# Supplementary material for: (1R,4S)-7,8-Dichloro-1,2,3,4-tetra­hydro-1,11,11-trimethyl-1,4-methano­phenazine
Source: Acta Crystallogr Sect E Struct Rep Online. 2010 Oct 31;66(Pt 11):o3042. doi: 10.1107/S1600536810044016 (PMC3009136; doi:10.1107/S1600536810044016)
Supplement: Supplementary file 1 [file e-66-o3042-sup1.cif]

##############################################################################
###                                                                        ###
###        Electronic paper (Acta Crystallographica Section E)             ###
###                                                                        ###
##############################################################################
#                                                                            #
# This CIF contains the data in a paper accepted for publication in Acta     #
# Crystallographica Section E. It conforms to the requirements of Notes      #
# for Authors for Section E, and has been peer reviewed under the auspices   #
# of the IUCr Commission on Journals.                                        #
#                                                                            #
# Full details of the Crystallographic Information File format               #
# are given in the paper "The Crystallographic Information File (CIF):       #
# a New Standard Archive File for Crystallography" by S. R. Hall, F. H.      #
# Allen and I. D. Brown [Acta Cryst. (1991), A47, 655-685].                  #
#                                                                            #
# The current version of the core CIF dictionary is obtainable from          #
# ftp://ftp.iucr.org/pub/cif_core.dic. The current version number is 2.4.    #
#                                                                            #
# Software is freely available for graphical display of the structure(s) in  #
# this CIF.  For information consult the CIF home page http://www.iucr.org/  #
# cif/home.html                                                              #
#                                                                            #
# This file may be used for bona fide research purposes within the           #
# scientific community so long as proper attribution is given to the journal # 
# article from which it was obtained.                                        #
#                                                                            #
##############################################################################
                                             
data_I
_audit_creation_method     SHELXL97
_chemical_name_systematic
;
(1<i>R</i>,4<i>S</i>)-7,8-Dichloro-1,2,3,4-tetrahydro-1,11,11-trimethyl-
1,4-methanophenazine
;
_chemical_name_common     3,4-diclorocamphorquinoxaline
_chemical_formula_moiety     'C16 H16 Cl2 N2'
_chemical_formula_sum     'C16 H16 Cl2 N2'
_chemical_formula_iupac     'C16 H16 Cl2 N2'
_chemical_formula_weight     307.21
_chemical_melting_point     422
_symmetry_cell_setting     monoclinic
_symmetry_space_group_name_H-M     'P 21'
_symmetry_space_group_name_Hall     'P 2yb'
loop_
    _symmetry_equiv_pos_as_xyz
    'x, y, z'
    '-x, y+1/2, -z'
_cell_length_a     6.9741(3)
_cell_length_b     13.0892(5)
_cell_length_c     16.9594(5)
_cell_angle_alpha     90.00
_cell_angle_beta     101.701(3)
_cell_angle_gamma     90.00
_cell_volume     1515.97(10)
_cell_formula_units_Z     4
_cell_measurement_reflns_used     15315
_cell_measurement_theta_min     4.2368
_cell_measurement_theta_max     34.9457
_cell_measurement_temperature     293(2)
_exptl_crystal_description     block
_exptl_crystal_colour     white
_exptl_crystal_size_max     0.32
_exptl_crystal_size_mid     0.18
_exptl_crystal_size_min     0.11
_exptl_crystal_density_diffrn     1.346
_exptl_crystal_density_meas     ?
_exptl_crystal_density_method     'not measured'
_exptl_crystal_F_000     640
_exptl_absorpt_coefficient_mu     0.419
_exptl_absorpt_correction_type     multi-scan
_exptl_absorpt_process_details     '(CrysAlis Pro; Oxford Diffraction, 2009)'
_exptl_absorpt_correction_T_min     0.89734
_exptl_absorpt_correction_T_max     1.00000
_exptl_special_details
;
Absorption correction:
CrysAlis Pro (Oxford Diffraction Ltd., 2009)
Empirical absorption correction using spherical harmonics,
 implemented in SCALE3 ABSPACK scaling algorithm.
Hydrogen atoms were included in calculated positions with a C---H distances of
0.93 \%A, 0.96 \%A, 0.97 \%A, and 0.98 \%A based upon type of carbon. Hydrogen
atoms were included in the refinement in riding motion approximation with a
<i>U</i>~iso~ of either 1.2<i>U</i>~eq~ or 1.5<i>U</i>~eq~ of the carrier atom
depending upon type of carbon.
;
_diffrn_ambient_temperature     293(2)
_diffrn_radiation_type     'Mo K\a'
_diffrn_radiation_wavelength     0.71073
_diffrn_radiation_source     'Enhance (Mo) X-ray Source'
_diffrn_radiation_monochromator     'graphite'
_diffrn_measurement_device_type     'Oxford Xcalibur Sapphire3'
_diffrn_measurement_method     \w
_diffrn_detector_area_resol_mean     16.1790
_diffrn_reflns_number     42674
_diffrn_reflns_av_R_equivalents     0.0323
_diffrn_reflns_av_sigmaI/netI     0.0388
_diffrn_reflns_theta_min     4.24
_diffrn_reflns_theta_max     34.96
_diffrn_reflns_theta_full     29.00
_diffrn_measured_fraction_theta_max     0.946
_diffrn_measured_fraction_theta_full     0.996
_diffrn_reflns_limit_h_min     -11
_diffrn_reflns_limit_h_max     11
_diffrn_reflns_limit_k_min     -20
_diffrn_reflns_limit_k_max     20
_diffrn_reflns_limit_l_min     -27
_diffrn_reflns_limit_l_max     27
_diffrn_standards_number     0
_diffrn_standards_interval_count     ?
_diffrn_standards_interval_time     ?
_diffrn_standards_decay_%     0
_refine_special_details
;
Refinement of <i>F</i>^2^ against ALL reflections. The weighted <i>R</i>-factor
<i>wR</i> and goodness of fit <i>S</i> are based on <i>F</i>^2^, conventional
<i>R</i>-factors <i>R</i> are based on <i>F</i>, with <i>F</i> set to zero for
negative <i>F</i>^2^. The threshold expression of <i>F</i>^2^ >
\s(<i>F</i>^2^) is used only for calculating <i>R</i>-factors(gt) <i>etc</i>.
and is not relevant to the choice of reflections for refinement.
<i>R</i>-factors based on <i>F</i>^2^ are statistically about twice as large
as those based on <i>F</i>, and <i>R</i>-factors based on ALL data will be
even larger.
;
_reflns_number_total     12344
_reflns_number_gt     7343
_reflns_threshold_expression     I>2\s(I)
_refine_ls_structure_factor_coef     Fsqd
_refine_ls_matrix_type     full
_refine_ls_R_factor_all     0.1045
_refine_ls_R_factor_gt     0.0584
_refine_ls_wR_factor_gt     0.1417
_refine_ls_wR_factor_ref     0.1628
_refine_ls_goodness_of_fit_ref     0.927
_refine_ls_restrained_S_all     0.927
_refine_ls_number_reflns     12344
_refine_ls_number_parameters     367
_refine_ls_number_restraints     1
_refine_ls_hydrogen_treatment     constr
_refine_ls_weighting_scheme     calc
_refine_ls_weighting_details
       'calc w = 1/[\s^2^(Fo^2^)+(0.0946P)^2^+0.0917P] where P=(Fo^2^+2Fc^2^)/3'
_atom_sites_solution_hydrogens     geom
_atom_sites_solution_primary     direct
_atom_sites_solution_secondary     difmap
_refine_ls_shift/su_max     0.000
_refine_ls_shift/su_mean     0.000
_refine_diff_density_max     0.415
_refine_diff_density_min     -0.180
_refine_ls_extinction_method     none
_refine_ls_extinction_coef     ?
_refine_ls_abs_structure_details     'Flack (1983), with 5825 Friedel pairs'
_refine_ls_abs_structure_Flack     0.03(5)
loop_
    _atom_type_symbol
    _atom_type_description
    _atom_type_scat_dispersion_real
    _atom_type_scat_dispersion_imag
    _atom_type_scat_source
    'C' 'C' 0.0033 0.0016
                         'International Tables Vol C Tables 4.2.6.8 and 6.1.1.4'
    'H' 'H' 0.0000 0.0000
                         'International Tables Vol C Tables 4.2.6.8 and 6.1.1.4'
    'N' 'N' 0.0061 0.0033
                         'International Tables Vol C Tables 4.2.6.8 and 6.1.1.4'
    'Cl' 'Cl' 0.1484 0.1585
                         'International Tables Vol C Tables 4.2.6.8 and 6.1.1.4'
_computing_data_collection     'CrysAlis CCD (Oxford Diffraction, 2009)'
_computing_cell_refinement     'CrysAlis CCD (Oxford Diffraction, 2009)'
_computing_data_reduction     'CrysAlis RED (Oxford Diffraction, 2009)'
_computing_structure_solution     'SHELXS97 (Sheldrick, 2008)'
_computing_structure_refinement     'SHELXL97 (Sheldrick, 2008)'
_computing_molecular_graphics
;
ORTEP-3 (Farrugia, 1997), Mercury (Macrae <i>et al.</i>,
2008) and PLATON (Spek, 2009)
;
_computing_publication_material     'SHELXTL (Sheldrick, 2008)'
loop_
    _atom_site_type_symbol
    _atom_site_label
    _atom_site_fract_x
    _atom_site_fract_y
    _atom_site_fract_z
    _atom_site_U_iso_or_equiv
    _atom_site_adp_type
    _atom_site_calc_flag
    _atom_site_refinement_flags
    _atom_site_occupancy
    _atom_site_disorder_assembly
    _atom_site_disorder_group
    C C1 0.1545(3) 0.45050(16) 0.49934(12) 0.0398(4) Uani d . 1 . .
    N N1 0.2970(3) 0.42161(16) 0.46481(11) 0.0460(4) Uani d . 1 . .
    C C2 0.2335(3) 0.38885(17) 0.38582(12) 0.0402(4) Uani d . 1 . .
    C C3 0.3738(3) 0.35025(19) 0.34450(14) 0.0465(5) Uani d . 1 . .
    H H3 0.5062 0.3515 0.3684 0.056 Uiso calc R 1 . .
    C C4 0.3134(4) 0.31076(17) 0.26865(14) 0.0442(5) Uani d . 1 . .
    Cl Cl1 0.48375(11) 0.25649(6) 0.22037(4) 0.0677(2) Uani d . 1 . .
    C C5 0.1167(4) 0.31228(18) 0.23080(12) 0.0451(5) Uani d . 1 . .
    Cl Cl2 0.03974(13) 0.25733(7) 0.13693(4) 0.0764(2) Uani d . 1 . .
    C C6 -0.0217(4) 0.35345(19) 0.26854(13) 0.0471(5) Uani d . 1 . .
    H H6 -0.1519 0.3572 0.2418 0.057 Uiso calc R 1 . .
    C C7 0.0347(3) 0.39014(16) 0.34825(12) 0.0382(4) Uani d . 1 . .
    N N2 -0.1129(3) 0.42215(15) 0.38665(11) 0.0423(4) Uani d . 1 . .
    C C8 -0.0476(3) 0.45064(16) 0.46059(12) 0.0393(4) Uani d . 1 . .
    C C9 -0.1600(4) 0.48131(19) 0.52398(14) 0.0467(5) Uani d . 1 . .
    H H9 -0.2939 0.5059 0.5043 0.056 Uiso calc R 1 . .
    C C10 -0.1369(4) 0.38915(18) 0.58179(15) 0.0521(5) Uani d . 1 . .
    H H10A -0.1703 0.3259 0.5524 0.063 Uiso calc R 1 . .
    H H10B -0.2196 0.3966 0.6211 0.063 Uiso calc R 1 . .
    C C11 0.0802(4) 0.39084(19) 0.62275(14) 0.0534(6) Uani d . 1 . .
    H H11A 0.1447 0.3281 0.6122 0.064 Uiso calc R 1 . .
    H H11B 0.0956 0.3994 0.6805 0.064 Uiso calc R 1 . .
    C C12 0.1656(4) 0.48392(19) 0.58474(13) 0.0467(5) Uani d . 1 . .
    C C13 0.3638(5) 0.5211(3) 0.62876(18) 0.0753(9) Uani d . 1 . .
    H H13A 0.4578 0.4670 0.6314 0.113 Uiso calc R 1 . .
    H H13B 0.3556 0.5416 0.6823 0.113 Uiso calc R 1 . .
    H H13C 0.4038 0.5782 0.6005 0.113 Uiso calc R 1 . .
    C C14 -0.0131(4) 0.55950(18) 0.57193(13) 0.0489(5) Uani d . 1 . .
    C C15 0.0151(6) 0.6545(2) 0.52444(19) 0.0738(9) Uani d . 1 . .
    H H15A 0.0376 0.6351 0.4725 0.111 Uiso calc R 1 . .
    H H15B 0.1258 0.6923 0.5529 0.111 Uiso calc R 1 . .
    H H15C -0.1001 0.6963 0.5179 0.111 Uiso calc R 1 . .
    C C16 -0.0675(5) 0.5936(2) 0.65206(17) 0.0650(7) Uani d . 1 . .
    H H16A 0.0376 0.6334 0.6826 0.097 Uiso calc R 1 . .
    H H16B -0.0892 0.5344 0.6825 0.097 Uiso calc R 1 . .
    H H16C -0.1846 0.6341 0.6407 0.097 Uiso calc R 1 . .
    C C17 0.3327(3) 0.43610(18) 0.00994(12) 0.0440(5) Uani d . 1 . .
    N N3 0.1985(3) 0.47672(17) 0.04292(11) 0.0496(5) Uani d . 1 . .
    C C18 0.2727(3) 0.52064(17) 0.11783(12) 0.0396(4) Uani d . 1 . .
    C C19 0.1397(3) 0.56594(19) 0.15972(13) 0.0459(5) Uani d . 1 . .
    H H19 0.0066 0.5669 0.1370 0.055 Uiso calc R 1 . .
    C C20 0.2070(3) 0.60867(17) 0.23410(13) 0.0426(5) Uani d . 1 . .
    Cl Cl3 0.04203(10) 0.66515(6) 0.28452(4) 0.06479(19) Uani d . 1 . .
    C C21 0.4066(4) 0.60690(17) 0.26942(13) 0.0445(5) Uani d . 1 . .
    Cl Cl4 0.49046(12) 0.66082(7) 0.36273(4) 0.0725(2) Uani d . 1 . .
    C C22 0.5387(4) 0.56247(18) 0.22961(13) 0.0456(5) Uani d . 1 . .
    H H22 0.6712 0.5610 0.2534 0.055 Uiso calc R 1 . .
    C C23 0.4732(3) 0.51941(16) 0.15314(12) 0.0391(4) Uani d . 1 . .
    N N4 0.6126(3) 0.47573(15) 0.11472(11) 0.0463(4) Uani d . 1 . .
    C C24 0.5377(3) 0.43543(16) 0.04548(12) 0.0413(4) Uani d . 1 . .
    C C25 0.6353(4) 0.37835(19) -0.01252(13) 0.0498(5) Uani d . 1 . .
    H H25 0.7758 0.3907 -0.0074 0.060 Uiso calc R 1 . .
    C C26 0.5749(5) 0.2668(2) -0.00338(16) 0.0633(7) Uani d . 1 . .
    H H26A 0.6464 0.2209 -0.0319 0.076 Uiso calc R 1 . .
    H H26B 0.5978 0.2470 0.0529 0.076 Uiso calc R 1 . .
    C C27 0.3554(5) 0.2660(2) -0.04104(17) 0.0693(8) Uani d . 1 . .
    H H27A 0.2791 0.2455 -0.0018 0.083 Uiso calc R 1 . .
    H H27B 0.3277 0.2197 -0.0866 0.083 Uiso calc R 1 . .
    C C28 0.3087(4) 0.3782(2) -0.06852(13) 0.0540(6) Uani d . 1 . .
    C C29 0.1155(5) 0.3946(4) -0.12606(19) 0.0893(12) Uani d . 1 . .
    H H29A 0.0101 0.3769 -0.0999 0.134 Uiso calc R 1 . .
    H H29B 0.1097 0.3523 -0.1727 0.134 Uiso calc R 1 . .
    H H29C 0.1037 0.4650 -0.1421 0.134 Uiso calc R 1 . .
    C C30 0.5031(4) 0.40956(18) -0.09395(13) 0.0495(5) Uani d . 1 . .
    C C31 0.5182(6) 0.5232(2) -0.11237(17) 0.0722(9) Uani d . 1 . .
    H H31A 0.6463 0.5377 -0.1221 0.108 Uiso calc R 1 . .
    H H31B 0.4964 0.5627 -0.0673 0.108 Uiso calc R 1 . .
    H H31C 0.4214 0.5405 -0.1592 0.108 Uiso calc R 1 . .
    C C32 0.5429(5) 0.3497(2) -0.16611(15) 0.0638(7) Uani d . 1 . .
    H H32A 0.4404 0.3628 -0.2121 0.096 Uiso calc R 1 . .
    H H32B 0.5470 0.2780 -0.1540 0.096 Uiso calc R 1 . .
    H H32C 0.6662 0.3706 -0.1777 0.096 Uiso calc R 1 . .
loop_
    _atom_site_aniso_label
    _atom_site_aniso_U_11
    _atom_site_aniso_U_22
    _atom_site_aniso_U_33
    _atom_site_aniso_U_12
    _atom_site_aniso_U_13
    _atom_site_aniso_U_23
    C1 0.0469(11) 0.0376(10) 0.0361(9) -0.0027(8) 0.0115(8) -0.0006(7)
    N1 0.0440(10) 0.0562(11) 0.0383(8) -0.0062(8) 0.0098(7) -0.0093(8)
    C2 0.0465(11) 0.0411(10) 0.0354(9) -0.0067(9) 0.0142(8) -0.0013(8)
    C3 0.0435(12) 0.0503(13) 0.0499(12) -0.0078(10) 0.0193(9) -0.0088(10)
    C4 0.0569(13) 0.0377(10) 0.0449(11) -0.0050(9) 0.0270(10) 0.0006(9)
    Cl1 0.0768(4) 0.0686(4) 0.0686(4) -0.0012(3) 0.0402(3) -0.0185(4)
    C5 0.0673(14) 0.0421(11) 0.0277(9) -0.0043(10) 0.0141(9) 0.0011(8)
    Cl2 0.0963(5) 0.0933(5) 0.0377(3) 0.0067(5) 0.0092(3) -0.0173(3)
    C6 0.0516(13) 0.0508(13) 0.0364(10) 0.0011(10) 0.0028(9) 0.0022(9)
    C7 0.0448(11) 0.0364(10) 0.0349(9) 0.0002(8) 0.0119(8) 0.0046(8)
    N2 0.0438(10) 0.0466(10) 0.0364(8) 0.0065(8) 0.0076(7) -0.0009(7)
    C8 0.0435(11) 0.0374(10) 0.0390(9) 0.0035(8) 0.0132(8) 0.0026(8)
    C9 0.0513(12) 0.0463(11) 0.0464(11) 0.0062(9) 0.0193(9) -0.0040(9)
    C10 0.0673(15) 0.0422(11) 0.0545(12) -0.0003(10) 0.0304(11) -0.0004(10)
    C11 0.0784(17) 0.0469(12) 0.0384(10) 0.0112(11) 0.0205(11) 0.0076(9)
    C12 0.0568(13) 0.0491(12) 0.0354(9) -0.0005(10) 0.0118(9) -0.0071(9)
    C13 0.0713(19) 0.102(2) 0.0514(15) -0.0163(17) 0.0087(13) -0.0273(16)
    C14 0.0688(14) 0.0381(11) 0.0431(10) 0.0026(10) 0.0185(10) -0.0035(9)
    C15 0.122(3) 0.0364(13) 0.0670(17) -0.0035(16) 0.0291(18) 0.0021(12)
    C16 0.091(2) 0.0517(14) 0.0576(14) 0.0095(14) 0.0271(14) -0.0129(12)
    C17 0.0555(12) 0.0448(11) 0.0320(9) -0.0028(10) 0.0094(8) -0.0052(8)
    N3 0.0462(11) 0.0618(12) 0.0403(9) 0.0016(9) 0.0078(8) -0.0121(9)
    C18 0.0440(11) 0.0406(10) 0.0345(9) -0.0013(8) 0.0088(8) -0.0049(8)
    C19 0.0445(12) 0.0550(13) 0.0389(10) 0.0013(10) 0.0104(9) -0.0075(10)
    C20 0.0554(12) 0.0366(10) 0.0391(10) -0.0022(9) 0.0174(9) -0.0054(8)
    Cl3 0.0682(4) 0.0729(4) 0.0587(4) 0.0040(3) 0.0257(3) -0.0225(3)
    C21 0.0595(13) 0.0402(11) 0.0344(9) -0.0056(10) 0.0108(9) -0.0050(8)
    Cl4 0.0801(4) 0.0897(5) 0.0448(3) -0.0031(4) 0.0059(3) -0.0286(3)
    C22 0.0523(13) 0.0483(12) 0.0360(10) -0.0011(10) 0.0083(9) -0.0055(9)
    C23 0.0496(12) 0.0366(10) 0.0316(9) -0.0007(8) 0.0094(8) 0.0002(8)
    N4 0.0511(11) 0.0484(10) 0.0399(9) 0.0044(9) 0.0103(8) -0.0033(8)
    C24 0.0527(12) 0.0368(10) 0.0358(9) 0.0050(9) 0.0126(8) -0.0002(8)
    C25 0.0638(15) 0.0473(12) 0.0420(10) 0.0069(11) 0.0194(10) -0.0035(9)
    C26 0.098(2) 0.0417(12) 0.0532(13) 0.0098(13) 0.0226(13) 0.0012(10)
    C27 0.102(2) 0.0506(15) 0.0646(15) -0.0217(15) 0.0385(15) -0.0184(12)
    C28 0.0587(14) 0.0658(15) 0.0387(10) -0.0009(12) 0.0130(9) -0.0165(10)
    C29 0.073(2) 0.137(3) 0.0522(16) 0.011(2) -0.0005(14) -0.0383(19)
    C30 0.0681(15) 0.0456(12) 0.0371(9) 0.0031(10) 0.0164(9) -0.0024(8)
    C31 0.116(3) 0.0505(15) 0.0551(15) 0.0064(15) 0.0300(16) 0.0097(12)
    C32 0.088(2) 0.0659(17) 0.0417(11) 0.0049(14) 0.0243(12) -0.0104(11)
_geom_special_details
;
All e.s.d.'s (except the e.s.d. in the dihedral angle between two l.s. planes)
are estimated using the full covariance matrix. The cell e.s.d.'s are taken
into account individually in the estimation of e.s.d.'s in distances, angles
and torsion angles; correlations between e.s.d.'s in cell parameters are only
used when they are defined by crystal symmetry. An approximate (isotropic)
treatment of cell e.s.d.'s is used for estimating e.s.d.'s involving l.s.
planes.
;
loop_
    _geom_bond_atom_site_label_1
    _geom_bond_atom_site_label_2
    _geom_bond_site_symmetry_2
    _geom_bond_distance
    _geom_bond_publ_flag
    C1 N1 . 1.307(3) no
    C1 C8 . 1.429(3) no
    C1 C12 . 1.500(3) no
    N1 C2 . 1.391(3) no
    C2 C3 . 1.408(3) no
    C2 C7 . 1.403(3) no
    C3 C4 . 1.371(3) no
    C3 H3 . 0.9300 no
    C4 C5 . 1.392(3) no
    C4 Cl1 . 1.726(2) no
    C5 C6 . 1.372(3) no
    C5 Cl2 . 1.730(2) no
    C6 C7 . 1.413(3) no
    C6 H6 . 0.9300 no
    C7 N2 . 1.390(3) no
    N2 C8 . 1.299(3) no
    C8 C9 . 1.508(3) no
    C9 C10 . 1.542(3) no
    C9 C14 . 1.556(3) no
    C9 H9 . 0.9800 no
    C10 C11 . 1.533(4) no
    C10 H10A . 0.9700 no
    C10 H10B . 0.9700 no
    C11 C12 . 1.552(3) no
    C11 H11A . 0.9700 no
    C11 H11B . 0.9700 no
    C12 C13 . 1.512(4) no
    C12 C14 . 1.571(3) no
    C13 H13A . 0.9600 no
    C13 H13B . 0.9600 no
    C13 H13C . 0.9600 no
    C14 C15 . 1.516(4) no
    C14 C16 . 1.549(3) no
    C15 H15A . 0.9600 no
    C15 H15B . 0.9600 no
    C15 H15C . 0.9600 no
    C16 H16A . 0.9600 no
    C16 H16B . 0.9600 no
    C16 H16C . 0.9600 no
    C17 N3 . 1.297(3) no
    C17 C24 . 1.435(3) no
    C17 C28 . 1.511(3) no
    N3 C18 . 1.395(3) no
    C18 C19 . 1.409(3) no
    C18 C23 . 1.405(3) no
    C19 C20 . 1.373(3) no
    C19 H19 . 0.9300 no
    C20 C21 . 1.399(3) no
    C20 Cl3 . 1.732(2) no
    C21 C22 . 1.377(3) no
    C21 Cl4 . 1.723(2) no
    C22 C23 . 1.403(3) no
    C22 H22 . 0.9300 no
    C23 N4 . 1.398(3) no
    N4 C24 . 1.297(3) no
    C24 C25 . 1.503(3) no
    C25 C26 . 1.536(4) no
    C25 C30 . 1.551(3) no
    C25 H25 . 0.9800 no
    C26 C27 . 1.534(5) no
    C26 H26A . 0.9700 no
    C26 H26B . 0.9700 no
    C27 C28 . 1.555(4) no
    C27 H27A . 0.9700 no
    C27 H27B . 0.9700 no
    C28 C29 . 1.510(4) no
    C28 C30 . 1.559(3) no
    C29 H29A . 0.9600 no
    C29 H29B . 0.9600 no
    C29 H29C . 0.9600 no
    C30 C31 . 1.528(4) no
    C30 C32 . 1.525(3) no
    C31 H31A . 0.9600 no
    C31 H31B . 0.9600 no
    C31 H31C . 0.9600 no
    C32 H32A . 0.9600 no
    C32 H32B . 0.9600 no
    C32 H32C . 0.9600 no
loop_
    _geom_angle_atom_site_label_1
    _geom_angle_atom_site_label_2
    _geom_angle_atom_site_label_3
    _geom_angle_site_symmetry_1
    _geom_angle_site_symmetry_3
    _geom_angle
    _geom_angle_publ_flag
    N1 C1 C8 . . 124.23(19) no
    N1 C1 C12 . . 128.5(2) no
    C8 C1 C12 . . 107.24(18) no
    C1 N1 C2 . . 113.48(18) no
    N1 C2 C3 . . 118.2(2) no
    N1 C2 C7 . . 121.72(19) no
    C3 C2 C7 . . 120.05(19) no
    C4 C3 C2 . . 119.3(2) no
    C4 C3 H3 . . 120.3 no
    C2 C3 H3 . . 120.3 no
    C3 C4 C5 . . 120.9(2) no
    C3 C4 Cl1 . . 119.35(19) no
    C5 C4 Cl1 . . 119.72(18) no
    C6 C5 C4 . . 120.8(2) no
    C6 C5 Cl2 . . 118.45(19) no
    C4 C5 Cl2 . . 120.74(18) no
    C5 C6 C7 . . 119.6(2) no
    C5 C6 H6 . . 120.2 no
    C7 C6 H6 . . 120.2 no
    N2 C7 C6 . . 117.5(2) no
    N2 C7 C2 . . 123.25(19) no
    C6 C7 C2 . . 119.2(2) no
    C8 N2 C7 . . 113.00(19) no
    N2 C8 C1 . . 124.31(19) no
    N2 C8 C9 . . 129.3(2) no
    C1 C8 C9 . . 106.22(18) no
    C8 C9 C10 . . 104.05(18) no
    C8 C9 C14 . . 99.52(18) no
    C10 C9 C14 . . 102.10(19) no
    C8 C9 H9 . . 116.3 no
    C10 C9 H9 . . 116.3 no
    C14 C9 H9 . . 116.3 no
    C9 C10 C11 . . 104.06(19) no
    C9 C10 H10A . . 110.9 no
    C11 C10 H10A . . 110.9 no
    C9 C10 H10B . . 110.9 no
    C11 C10 H10B . . 110.9 no
    H10A C10 H10B . . 109.0 no
    C10 C11 C12 . . 104.48(18) no
    C10 C11 H11A . . 110.9 no
    C12 C11 H11A . . 110.9 no
    C10 C11 H11B . . 110.9 no
    C12 C11 H11B . . 110.9 no
    H11A C11 H11B . . 108.9 no
    C1 C12 C13 . . 115.7(2) no
    C1 C12 C11 . . 102.89(18) no
    C13 C12 C11 . . 115.9(2) no
    C1 C12 C14 . . 99.56(18) no
    C13 C12 C14 . . 119.1(2) no
    C11 C12 C14 . . 101.02(19) no
    C12 C13 H13A . . 109.5 no
    C12 C13 H13B . . 109.5 no
    H13A C13 H13B . . 109.5 no
    C12 C13 H13C . . 109.5 no
    H13A C13 H13C . . 109.5 no
    H13B C13 H13C . . 109.5 no
    C15 C14 C16 . . 108.1(2) no
    C15 C14 C9 . . 113.9(2) no
    C16 C14 C9 . . 113.3(2) no
    C15 C14 C12 . . 113.9(2) no
    C16 C14 C12 . . 112.9(2) no
    C9 C14 C12 . . 94.46(17) no
    C14 C15 H15A . . 109.5 no
    C14 C15 H15B . . 109.5 no
    H15A C15 H15B . . 109.5 no
    C14 C15 H15C . . 109.5 no
    H15A C15 H15C . . 109.5 no
    H15B C15 H15C . . 109.5 no
    C14 C16 H16A . . 109.5 no
    C14 C16 H16B . . 109.5 no
    H16A C16 H16B . . 109.5 no
    C14 C16 H16C . . 109.5 no
    H16A C16 H16C . . 109.5 no
    H16B C16 H16C . . 109.5 no
    N3 C17 C24 . . 124.46(19) no
    N3 C17 C28 . . 128.6(2) no
    C24 C17 C28 . . 106.85(19) no
    C17 N3 C18 . . 113.25(19) no
    N3 C18 C19 . . 118.16(19) no
    N3 C18 C23 . . 122.47(18) no
    C19 C18 C23 . . 119.35(19) no
    C20 C19 C18 . . 119.8(2) no
    C20 C19 H19 . . 120.1 no
    C18 C19 H19 . . 120.1 no
    C19 C20 C21 . . 120.8(2) no
    C19 C20 Cl3 . . 119.33(18) no
    C21 C20 Cl3 . . 119.89(17) no
    C22 C21 C20 . . 120.2(2) no
    C22 C21 Cl4 . . 119.14(18) no
    C20 C21 Cl4 . . 120.62(17) no
    C21 C22 C23 . . 119.9(2) no
    C21 C22 H22 . . 120.1 no
    C23 C22 H22 . . 120.1 no
    N4 C23 C22 . . 117.9(2) no
    N4 C23 C18 . . 122.15(18) no
    C22 C23 C18 . . 119.9(2) no
    C24 N4 C23 . . 113.4(2) no
    N4 C24 C17 . . 124.2(2) no
    N4 C24 C25 . . 129.9(2) no
    C17 C24 C25 . . 105.84(19) no
    C24 C25 C26 . . 103.69(19) no
    C24 C25 C30 . . 100.70(19) no
    C26 C25 C30 . . 102.4(2) no
    C24 C25 H25 . . 116.0 no
    C26 C25 H25 . . 116.0 no
    C30 C25 H25 . . 116.0 no
    C27 C26 C25 . . 103.6(2) no
    C27 C26 H26A . . 111.0 no
    C25 C26 H26A . . 111.0 no
    C27 C26 H26B . . 111.0 no
    C25 C26 H26B . . 111.0 no
    H26A C26 H26B . . 109.0 no
    C26 C27 C28 . . 104.4(2) no
    C26 C27 H27A . . 110.9 no
    C28 C27 H27A . . 110.9 no
    C26 C27 H27B . . 110.9 no
    C28 C27 H27B . . 110.9 no
    H27A C27 H27B . . 108.9 no
    C29 C28 C17 . . 115.0(2) no
    C29 C28 C30 . . 119.7(2) no
    C17 C28 C30 . . 99.48(19) no
    C29 C28 C27 . . 115.7(3) no
    C17 C28 C27 . . 103.3(2) no
    C30 C28 C27 . . 100.9(2) no
    C28 C29 H29A . . 109.5 no
    C28 C29 H29B . . 109.5 no
    H29A C29 H29B . . 109.5 no
    C28 C29 H29C . . 109.5 no
    H29A C29 H29C . . 109.5 no
    H29B C29 H29C . . 109.5 no
    C31 C30 C32 . . 107.8(2) no
    C31 C30 C25 . . 112.7(2) no
    C32 C30 C25 . . 114.0(2) no
    C31 C30 C28 . . 114.4(2) no
    C32 C30 C28 . . 113.4(2) no
    C25 C30 C28 . . 94.44(18) no
    C30 C31 H31A . . 109.5 no
    C30 C31 H31B . . 109.5 no
    H31A C31 H31B . . 109.5 no
    C30 C31 H31C . . 109.5 no
    H31A C31 H31C . . 109.5 no
    H31B C31 H31C . . 109.5 no
    C30 C32 H32A . . 109.5 no
    C30 C32 H32B . . 109.5 no
    H32A C32 H32B . . 109.5 no
    C30 C32 H32C . . 109.5 no
    H32A C32 H32C . . 109.5 no
    H32B C32 H32C . . 109.5 no
data_global
_journal_date_recd_electronic     2010-10-08
_journal_date_accepted     2010-10-27
_journal_name_full     'Acta Crystallographica, Section E'
_journal_year     2010
_journal_volume     66
_journal_issue     11
_journal_page_first     o3042
_journal_page_last     o3042
_journal_paper_category     QO
_journal_coeditor_code     ZL2314
_publ_contact_author_name     'Dr Guy Crundwell'
_publ_contact_author_address
;
Department of Chemistry and Biochemistry
Central Connecticut State University
1619 Stanley Street
New Britain
CT 06053
USA
;
_publ_contact_author_email     crundwellg@ccsu.edu
_publ_contact_author_fax     '1(860)8322704'
_publ_contact_author_phone     '1(860)8322682'
_publ_section_title
;\
(1<i>R</i>,4<i>S</i>)-7,8-Dichloro-1,2,3,4-tetrahydro-1,11,11-trimethyl-1,4-\
methanophenazine
;
loop_
    _publ_author_name
    _publ_author_address
    'Crundwell, Guy'
;
Department of Chemistry and Biochemistry
Central Connecticut State University
1619 Stanley Street
New Britain
CT 06053
USA
;
    'Glagovich, Neil'
;
Department of Chemistry and Biochemistry
Central Connecticut State University
1619 Stanley Street
New Britain
CT 06053
USA
;
