# Supplementary material for: (1R,4S)-7,8-Dichloro-1,2,3,4-tetra­hydro-1,11,11-trimethyl-1,4-methano­phenazine
Source: Acta Crystallogr Sect E Struct Rep Online. 2010 Oct 31;66(Pt 11):o3042. doi: 10.1107/S1600536810044016 (PMC3009136; doi:10.1107/S1600536810044016)
Supplement: Supplementary file 2 [file e-66-o3042-Isup2.hkl]

# 
# h,k,l, Fc-squared, Fo-squared, sigma(Fo-squared) and status flag 
# 
data_I
_shelx_title ' neil in P2(1)' 
_shelx_refln_list_code          4 
_shelx_F_calc_maximum      131.08 
_exptl_crystal_F_000       640.00 
_reflns_d_resolution_high  0.6202 
 
loop_ 
 _symmetry_equiv_pos_as_xyz 
 'x, y, z' 
 '-x, y+1/2, -z' 
 
_cell_length_a     6.9741 
_cell_length_b    13.0892 
_cell_length_c    16.9594 
_cell_angle_alpha  90.000 
_cell_angle_beta  101.701 
_cell_angle_gamma  90.000 
 
_shelx_F_squared_multiplier     1.000 
 
loop_ 
 _refln_index_h 
 _refln_index_k 
 _refln_index_l 
 _refln_F_squared_calc 
 _refln_F_squared_meas 
 _refln_F_squared_sigma 
 _refln_observed_status 
   0 -20   0        6.35       11.83      7.19 o 
   1 -20   0        5.35       10.05      4.27 o 
   2 -20   0        5.32       13.81      4.92 o 
   1 -19   0        2.24        6.51      3.85 o 
   2 -19   0        0.21        7.51      5.65 o 
   3 -19   0        2.99        4.75      5.88 o 
   4 -19   0        2.88        2.63      7.49 o 
   0 -18   0       16.75       20.15      5.11 o 
   1 -18   0       12.11       12.84      3.73 o 
   2 -18   0        0.94        2.21      4.90 o 
   3 -18   0        1.96        7.95      6.55 o 
   4 -18   0        1.24        6.36      5.66 o 
   5 -18   0        3.23        6.87      6.58 o 
   1 -17   0        4.49        0.11      3.64 o 
   2 -17   0        4.54        3.46      3.82 o 
   3 -17   0        0.11       -3.92      5.29 o 
   4 -17   0        1.71        2.35      5.06 o 
   5 -17   0        0.31        0.50      4.89 o 
   6 -17   0        0.98        3.19      7.28 o 
   0 -16   0        6.91        4.92      4.50 o 
   1 -16   0        0.35       -0.13      3.57 o 
   2 -16   0        5.51        4.73      3.63 o 
   3 -16   0        0.22        0.86      4.73 o 
   4 -16   0        3.49        1.98      6.20 o 
   5 -16   0        6.41        8.87      5.26 o 
   6 -16   0        0.83        1.64      4.78 o 
   7 -16   0        0.30        0.65      6.02 o 
   1 -15   0       11.07        8.30      3.34 o 
   2 -15   0        3.23        3.95      3.41 o 
   3 -15   0       10.85        9.31      5.34 o 
   4 -15   0        2.18        4.09      4.79 o 
   5 -15   0       23.86       25.43      3.81 o 
   6 -15   0        6.09        7.22      4.08 o 
   7 -15   0        0.97        3.97      3.68 o 
   0 -14   0      106.32      106.33      4.68 o 
   1 -14   0       12.76       12.00      2.85 o 
   2 -14   0        4.09        2.41      3.21 o 
   3 -14   0       20.08       24.95      3.05 o 
   4 -14   0       10.88       12.65      3.25 o 
   5 -14   0       11.55       15.60      3.43 o 
   6 -14   0        1.85        1.16      3.34 o 
   7 -14   0        1.96        2.45      3.63 o 
   8 -14   0        0.56        3.15      4.95 o 
   1 -13   0       15.18       14.13      2.74 o 
   2 -13   0       33.38       32.30      2.33 o 
   3 -13   0        3.96       -0.09      2.33 o 
   4 -13   0        7.93       10.91      3.00 o 
   5 -13   0        6.08        9.07      3.47 o 
   6 -13   0        4.41        2.90      3.88 o 
   7 -13   0        0.35        1.95      3.97 o 
   8 -13   0        1.11       -1.33      4.73 o 
   0 -12   0      196.72      190.44      4.49 o 
   1 -12   0      212.82      222.61      2.60 o 
   2 -12   0      237.86      226.55      2.96 o 
   3 -12   0       23.84       18.26      2.24 o 
   4 -12   0       45.93       51.42      3.20 o 
   5 -12   0       24.07       26.21      3.77 o 
   6 -12   0        7.14        4.75      3.77 o 
   7 -12   0        2.10       -2.25      4.00 o 
   8 -12   0        0.86        0.01      6.98 o 
   1 -11   0       21.65       19.93      1.91 o 
   2 -11   0      226.82      238.16      2.90 o 
   3 -11   0       10.42        7.76      2.09 o 
   4 -11   0       17.35       18.55      3.09 o 
   5 -11   0       55.62       56.81      4.03 o 
   6 -11   0        1.33       -1.59      3.45 o 
   7 -11   0        4.98        1.31      3.79 o 
   8 -11   0        0.58       -1.69      4.95 o 
   9 -11   0        0.31       -0.58      8.24 o 
   0 -10   0      826.96      793.34     10.31 o 
   1 -10   0      165.24      159.80      1.96 o 
   2 -10   0      907.07      954.84      5.74 o 
   3 -10   0       12.30       10.30      2.06 o 
   4 -10   0      111.57      121.02      3.26 o 
   5 -10   0       56.60       53.03      2.98 o 
   6 -10   0       30.23       27.55      3.53 o 
   7 -10   0        1.70        1.71      3.53 o 
   8 -10   0        0.36        3.28      4.92 o 
   9 -10   0        1.94        6.43      4.75 o 
   1  -9   0       29.26       34.18      1.32 o 
   2  -9   0       94.88       95.67      2.20 o 
   3  -9   0        3.22        0.87      1.75 o 
   4  -9   0       51.41       49.34      2.49 o 
   5  -9   0       99.21      105.56      3.12 o 
   6  -9   0        2.40        0.10      2.80 o 
   7  -9   0        1.47        2.60      3.37 o 
   8  -9   0        6.88       10.18      4.45 o 
   9  -9   0        0.18        3.35      5.13 o 
   0  -8   0     1625.35     1679.06      6.70 o 
   1  -8   0      159.17      176.61      2.25 o 
   2  -8   0      644.62      650.94      3.38 o 
   3  -8   0        5.81        3.81      1.61 o 
   4  -8   0      307.29      303.30      6.15 o 
   5  -8   0      287.85      277.55      5.22 o 
   6  -8   0        5.56        7.71      2.88 o 
   7  -8   0       17.19       10.59      2.90 o 
   8  -8   0        5.89       13.69      4.84 o 
   9  -8   0        2.06       11.01      5.51 o 
  10  -8   0        0.15        5.38      8.29 o 
   1  -7   0       15.81       15.57      1.16 o 
   2  -7   0       32.20       33.22      1.09 o 
   3  -7   0      322.03      293.94      2.12 o 
   4  -7   0      353.04      338.77      6.60 o 
   5  -7   0      511.48      510.78      4.67 o 
   6  -7   0       24.66       25.42      2.53 o 
   7  -7   0       25.56       30.15      3.58 o 
   8  -7   0        4.40        1.65      4.22 o 
   9  -7   0        7.92       17.94      6.30 o 
  10  -7   0        1.24        1.62      6.11 o 
   0  -6   0      415.08      468.99      3.85 o 
   1  -6   0       10.48       16.76      0.88 o 
   2  -6   0       36.31       48.47      1.00 o 
   3  -6   0       92.80       97.37      1.29 o 
   4  -6   0       25.63       32.52      2.18 o 
   5  -6   0       71.04       69.43      2.51 o 
   6  -6   0        5.41        2.57      2.32 o 
   7  -6   0        1.13        3.41      2.91 o 
   8  -6   0       12.50        7.86      3.67 o 
   9  -6   0        7.46        7.46      5.35 o 
  10  -6   0        0.51       -3.16      3.98 o 
   1  -5   0      149.42      163.43      1.07 o 
   2  -5   0      250.31      260.74      3.04 o 
   3  -5   0      197.92      196.95      1.99 o 
   4  -5   0       32.89       26.88      0.91 o 
   5  -5   0      140.54      132.18      1.89 o 
   6  -5   0       32.22       26.85      2.01 o 
   7  -5   0      121.03      122.10      2.98 o 
   8  -5   0        4.39        2.83      3.46 o 
   9  -5   0        2.99        4.63      5.17 o 
  10  -5   0        1.53       -4.75      5.28 o 
   0  -4   0     1322.35     1479.78     11.94 o 
   1  -4   0     2220.19     2276.53     13.03 o 
   2  -4   0       66.48       74.49      1.55 o 
   3  -4   0      260.45      312.39      2.08 o 
   4  -4   0       40.42       39.94      0.92 o 
   5  -4   0       22.78       24.10      1.64 o 
   6  -4   0       26.48       24.34      1.63 o 
   7  -4   0       11.87       13.49      2.56 o 
   8  -4   0        3.94        4.49      2.60 o 
   9  -4   0        7.78       11.64      3.82 o 
  10  -4   0        0.20       -0.37      4.80 o 
   1  -3   0      291.00      320.06      3.39 o 
   2  -3   0       26.16       23.70      0.77 o 
   3  -3   0     1429.65     1491.21      3.40 o 
   4  -3   0      425.70      448.94      3.68 o 
   5  -3   0      154.03      146.28      3.49 o 
   6  -3   0       39.81       29.39      2.16 o 
   7  -3   0        5.14        7.67      2.48 o 
   8  -3   0        0.61        2.86      2.49 o 
   9  -3   0        6.54       12.84      3.99 o 
  10  -3   0        0.56        5.54      5.14 o 
   1  -2   0       15.97       16.66      0.94 o 
   2  -2   0     5098.62     5346.16     22.97 o 
   3  -2   0      371.77      454.20      1.71 o 
   4  -2   0     1007.54      938.90      6.24 o 
   5  -2   0       89.07       80.60      1.75 o 
   6  -2   0        0.09        0.33      2.06 o 
   7  -2   0       30.53       27.97      3.59 o 
   8  -2   0        0.91        3.74      2.67 o 
   9  -2   0        2.12        9.46      5.10 o 
  10  -2   0        0.45        5.68      4.49 o 
   2  -1   0       51.74       64.92      1.82 o 
   3  -1   0      385.41      428.33      1.99 o 
   4  -1   0      363.57      392.68      2.09 o 
   5  -1   0       11.34       11.76      1.13 o 
   6  -1   0       16.60       16.74      1.98 o 
   7  -1   0       10.11        6.06      2.11 o 
   8  -1   0        6.89        6.39      3.47 o 
   9  -1   0        1.19        6.45      4.95 o 
  10  -1   0        0.14        7.28      4.20 o 
   2   0   0    15077.28    15306.33     52.15 o 
   3   0   0      186.69      203.23      2.95 o 
   4   0   0      479.84      463.95      2.37 o 
   5   0   0      167.69      140.74      2.70 o 
   6   0   0      337.73      302.44      2.92 o 
   7   0   0       17.73       14.25      2.12 o 
   8   0   0        8.07        4.26      3.12 o 
   9   0   0       11.33        7.09      6.83 o 
  10   0   0        0.22       -3.27      5.75 o 
   2   1   0       50.92       65.15      1.43 o 
   3   1   0      386.82      429.75      3.78 o 
   4   1   0      357.51      393.28      3.32 o 
   5   1   0       12.47       13.64      1.51 o 
   6   1   0       16.86       17.55      2.02 o 
   7   1   0        9.94       10.96      3.69 o 
   8   1   0        6.84        6.84      3.26 o 
   9   1   0        1.24        2.28      5.37 o 
  10   1   0        0.13       -0.75      8.23 o 
   1   2   0       16.10       14.04      0.84 o 
   2   2   0     5064.04     5306.26     38.75 o 
   3   2   0      366.53      454.34      4.06 o 
   4   2   0      990.12      925.52      7.65 o 
   5   2   0       94.17       86.21      2.33 o 
   6   2   0        0.29        0.65      1.55 o 
   7   2   0       30.97       41.51     11.58 o 
   8   2   0        0.97        4.36      7.21 o 
   9   2   0        1.86        7.42      3.61 o 
  10   2   0        0.44       -4.59      5.80 o 
   1   3   0      292.21      317.44      1.52 o 
   2   3   0       26.38       25.96      1.03 o 
   3   3   0     1431.56     1509.91      8.91 o 
   4   3   0      433.07      456.63      5.25 o 
   5   3   0      159.57      149.77      3.43 o 
   6   3   0       40.00       35.88      6.36 o 
   7   3   0        5.87        8.85      6.92 o 
   8   3   0        0.61        0.41      3.87 o 
   9   3   0        6.30       13.72      4.27 o 
  10   3   0        0.54        0.69      4.90 o 
   0   4   0     1270.97     1448.13     14.47 o 
   1   4   0     2217.72     2334.02     17.61 o 
   2   4   0       59.86       71.23      1.70 o 
   3   4   0      260.58      314.46      2.94 o 
   4   4   0       39.32       36.84      1.40 o 
   5   4   0       22.14       21.44      2.09 o 
   6   4   0       26.83       22.59      2.50 o 
   7   4   0       11.56        7.80      4.24 o 
   8   4   0        3.99        8.55      6.80 o 
   9   4   0        7.98       24.27      6.90 o 
  10   4   0        0.21        4.14      5.32 o 
   1   5   0      149.70      166.39      1.68 o 
   2   5   0      253.04      272.51      1.52 o 
   3   5   0      205.42      198.20      2.60 o 
   4   5   0       33.08       26.58      2.71 o 
   5   5   0      137.51      129.20      4.43 o 
   6   5   0       30.79       24.51      2.55 o 
   7   5   0      120.67      133.17      5.40 o 
   8   5   0        4.27       10.50      7.86 o 
   9   5   0        3.23        8.90      5.14 o 
  10   5   0        1.55        1.78      5.17 o 
   0   6   0      400.61      485.60     11.24 o 
   1   6   0        9.94       19.88      3.44 o 
   2   6   0       33.84       43.21      1.71 o 
   3   6   0       93.56       96.26      3.29 o 
   4   6   0       26.22       36.14      2.60 o 
   5   6   0       69.97       67.85      3.77 o 
   6   6   0        5.65        4.19      2.54 o 
   7   6   0        1.15        8.28      3.30 o 
   8   6   0       12.34       13.04      4.61 o 
   9   6   0        7.46       17.11      9.16 o 
  10   6   0        0.53        4.25      3.82 o 
   1   7   0       16.78       17.12      0.90 o 
   2   7   0       30.89       32.47      1.58 o 
   3   7   0      316.09      282.51      4.63 o 
   4   7   0      355.94      345.12      6.40 o 
   5   7   0      504.64      478.27      7.84 o 
   6   7   0       24.65       22.90      2.64 o 
   7   7   0       25.71       29.69      3.48 o 
   8   7   0        4.51       12.35      5.30 o 
   9   7   0        7.92       30.72      8.45 o 
  10   7   0        1.22       10.03      7.64 o 
   0   8   0     1615.44     1728.83     16.09 o 
   1   8   0      160.86      172.45      1.27 o 
   2   8   0      655.64      652.78      5.21 o 
   3   8   0        5.17        3.41      1.66 o 
   4   8   0      310.32      308.73      4.00 o 
   5   8   0      292.00      263.33      5.92 o 
   6   8   0        6.03        3.91      2.57 o 
   7   8   0       16.62       14.70      3.62 o 
   8   8   0        5.97       14.21      5.19 o 
   9   8   0        1.93       13.75      6.87 o 
   1   9   0       29.04       32.93      1.88 o 
   2   9   0       96.22       99.30      1.33 o 
   3   9   0        2.87        1.88      2.09 o 
   4   9   0       49.84       47.75      2.15 o 
   5   9   0      101.63      103.63      4.90 o 
   6   9   0        2.55        0.36      2.69 o 
   7   9   0        1.58        5.23      3.59 o 
   8   9   0        6.86       12.89      5.49 o 
   9   9   0        0.18       12.80      8.62 o 
   0  10   0      838.77      820.17     25.49 o 
   1  10   0      163.59      160.38      2.56 o 
   2  10   0      897.63      925.92      5.37 o 
   3  10   0       12.16       10.39      3.61 o 
   4  10   0      107.39      110.28      4.71 o 
   5  10   0       55.04       59.15      4.51 o 
   6  10   0       30.35       31.81      3.78 o 
   7  10   0        1.84        6.03      3.93 o 
   8  10   0        0.36        2.80      5.08 o 
   9  10   0        1.95        6.39      5.11 o 
   1  11   0       21.66       24.37      1.96 o 
   2  11   0      226.02      226.36      3.25 o 
   3  11   0       10.55        6.84      3.70 o 
   4  11   0       17.12       17.33      2.74 o 
   5  11   0       55.87       61.75      5.29 o 
   6  11   0        1.43       -0.92      3.62 o 
   7  11   0        5.01        7.47      3.83 o 
   8  11   0        0.62        6.13      4.01 o 
   9  11   0        0.30        9.83      6.80 o 
   0  12   0      196.74      196.72      4.13 o 
   1  12   0      213.24      227.87      3.43 o 
   2  12   0      240.22      234.12      3.27 o 
   3  12   0       23.50       12.61      6.12 o 
   4  12   0       46.97       47.13      2.99 o 
   5  12   0       24.02       18.71      3.47 o 
   6  12   0        6.83        4.92      3.61 o 
   7  12   0        2.24        5.81      3.72 o 
   8  12   0        0.86        8.19      4.40 o 
   1  13   0       15.47       22.42      2.80 o 
   2  13   0       33.30       28.35      3.42 o 
   3  13   0        3.59      -10.21     10.42 o 
   4  13   0        7.57        4.78      3.85 o 
   5  13   0        5.84        9.51      4.58 o 
   6  13   0        4.23        5.12      4.03 o 
   7  13   0        0.33        5.23      3.69 o 
   8  13   0        1.08        1.36      4.44 o 
   0  14   0      105.81      122.03      6.62 o 
   1  14   0       13.04       14.00      4.48 o 
   2  14   0        3.65        0.18      3.29 o 
   3  14   0       20.14       27.64      7.31 o 
   4  14   0       10.47        9.53      3.92 o 
   5  14   0       11.38       15.27      4.05 o 
   6  14   0        1.86        0.41      5.12 o 
   7  14   0        1.96       11.59      8.13 o 
   8  14   0        0.57       -8.68      8.68 o 
   1  15   0       10.87        4.75      6.57 o 
   2  15   0        3.12       -0.81      6.67 o 
   3  15   0       10.74        5.05     10.53 o 
   4  15   0        2.07        1.74      5.07 o 
   5  15   0       23.85       30.60      4.75 o 
   6  15   0        6.18        6.02     12.58 o 
   7  15   0        0.96        9.52     11.43 o 
   0  16   0        6.96        8.86      6.90 o 
   1  16   0        0.31       -1.97     10.98 o 
   2  16   0        5.55        6.02      9.85 o 
   3  16   0        0.27        0.50     12.82 o 
   4  16   0        3.53        3.19      7.69 o 
   5  16   0        6.41       14.01      5.54 o 
   6  16   0        0.82        9.81      7.05 o 
   1  17   0        4.54        1.37      6.17 o 
   2  17   0        4.62       13.59     13.77 o 
   3  17   0        0.14        0.82     12.07 o 
   4  17   0        1.74        4.36      6.58 o 
   5  17   0        0.26        7.87      5.31 o 
   6  17   0        0.99       14.58      7.77 o 
   1  18   0       12.00        4.34      5.01 o 
   2  18   0        1.04       -5.98      5.98 o 
   3  18   0        1.87        3.13     10.82 o 
   4  18   0        1.26        2.17      5.67 o 
   5  18   0        3.18        4.74      7.36 o 
   1  19   0        2.23       -5.62      5.62 o 
   2  19   0        0.20       -4.17      8.81 o 
   3  19   0        2.95       -6.80      6.80 o 
   4  19   0        2.90       10.11      9.13 o 
   0  20   0        6.37       -5.15      8.73 o 
   1  20   0        5.41       -2.12      5.22 o 
   2  20   0        5.22        3.51      6.02 o 
  -3 -20   1        1.55        1.02      6.68 o 
  -2 -20   1        2.11        3.53      5.26 o 
  -1 -20   1        2.17        5.03      3.84 o 
   0 -20   1       11.07       16.54      5.22 o 
   1 -20   1        1.74        8.79      4.08 o 
   2 -20   1        0.24       11.74      8.00 o 
  -4 -19   1        0.03        0.86      7.28 o 
  -3 -19   1        0.36        1.42      5.04 o 
  -2 -19   1        2.65        2.38      4.55 o 
  -1 -19   1        0.85        3.36      3.90 o 
   0 -19   1       10.91       14.87      4.09 o 
   1 -19   1        1.27        3.20      4.14 o 
   2 -19   1        1.22        3.81      4.87 o 
   3 -19   1        0.18        3.00      5.29 o 
   4 -19   1        1.38       -6.87      6.87 o 
  -5 -18   1        3.08        6.58      7.45 o 
  -4 -18   1        4.51       10.70      4.80 o 
  -3 -18   1        4.50        2.15      5.01 o 
  -2 -18   1        1.26        4.23      5.14 o 
  -1 -18   1        3.65        9.39      3.90 o 
   0 -18   1       12.02       16.60      4.07 o 
   1 -18   1        7.98       10.21      4.11 o 
   2 -18   1       11.09       11.70      5.44 o 
   3 -18   1        1.75        5.92      5.01 o 
   4 -18   1        4.04        8.97      5.27 o 
   5 -18   1        0.88        1.67      5.97 o 
  -6 -17   1        0.49        0.36      5.85 o 
  -5 -17   1        0.16        2.16      4.80 o 
  -4 -17   1        0.39        2.98      5.10 o 
  -3 -17   1        6.97       11.83      4.88 o 
  -2 -17   1        5.64        8.01      3.61 o 
  -1 -17   1        1.30        1.48      3.76 o 
   0 -17   1       27.06       29.64      3.60 o 
   1 -17   1        0.95        0.99      3.73 o 
   2 -17   1        8.76        7.96      3.83 o 
   3 -17   1        2.47        6.57      5.53 o 
   4 -17   1       10.56        9.89      5.39 o 
   5 -17   1        5.59        1.51      5.07 o 
   6 -17   1        0.41       -0.38      7.40 o 
  -7 -16   1        0.89        5.16      5.69 o 
  -6 -16   1        0.88       -0.84      4.82 o 
  -5 -16   1        4.99        5.81      4.69 o 
  -4 -16   1        0.23        0.33      4.92 o 
  -3 -16   1        0.20       -0.69      4.86 o 
  -2 -16   1        5.63        4.26      3.50 o 
  -1 -16   1       13.23       14.44      3.74 o 
   0 -16   1        9.11       11.74      3.26 o 
   1 -16   1       12.55       10.21      3.70 o 
   2 -16   1        1.61        0.33      3.63 o 
   3 -16   1        2.83        2.93      5.17 o 
   4 -16   1        4.14        6.89      4.99 o 
   5 -16   1        4.99        1.89      5.20 o 
   6 -16   1        4.02        3.58      4.87 o 
   7 -16   1        0.59        0.10      5.68 o 
  -7 -15   1        1.38       -0.11      4.18 o 
  -6 -15   1        3.45        2.20      3.59 o 
  -5 -15   1       16.74       19.70      5.15 o 
  -4 -15   1       23.74       30.13      4.91 o 
  -3 -15   1        8.64        7.21      4.75 o 
  -2 -15   1       36.19       33.98      3.30 o 
  -1 -15   1        2.46        3.47      3.05 o 
   0 -15   1       20.12       22.04      3.07 o 
   1 -15   1        2.62        2.12      3.43 o 
   2 -15   1        5.23        1.49      3.31 o 
   3 -15   1        1.94       -0.95      4.99 o 
   4 -15   1       36.58       35.79      3.45 o 
   5 -15   1        9.01        9.54      3.76 o 
   6 -15   1        1.05        3.80      3.55 o 
   7 -15   1        0.08        4.34      4.24 o 
  -8 -14   1        0.09        3.15      4.26 o 
  -7 -14   1        5.62        4.88      3.55 o 
  -6 -14   1        0.09        2.01      3.53 o 
  -5 -14   1       15.72       16.91      3.56 o 
  -4 -14   1        0.49        0.50      2.96 o 
  -3 -14   1       20.14       19.32      4.54 o 
  -2 -14   1       25.10       28.06      3.27 o 
  -1 -14   1       18.43       13.09      2.90 o 
   0 -14   1       12.66       11.24      2.90 o 
   1 -14   1       58.85       49.17      3.62 o 
   2 -14   1       35.29       38.37      3.44 o 
   3 -14   1        1.09        2.24      3.09 o 
   4 -14   1        6.70       12.80      3.52 o 
   5 -14   1       15.03        9.70      3.88 o 
   6 -14   1        2.68        2.54      3.81 o 
   7 -14   1        1.77        2.06      3.96 o 
  -8 -13   1        1.77        4.00      3.85 o 
  -7 -13   1        1.51        2.49      3.59 o 
  -6 -13   1        0.29        0.39      3.66 o 
  -5 -13   1        0.37        1.92      3.35 o 
  -4 -13   1       10.95        7.66      2.92 o 
  -3 -13   1       13.78        9.63      2.29 o 
  -2 -13   1       37.39       40.29      3.20 o 
  -1 -13   1       14.00       10.06      2.70 o 
   0 -13   1       10.08       10.72      2.75 o 
   1 -13   1       13.00        9.58      3.11 o 
   2 -13   1       77.97       70.65      2.64 o 
   3 -13   1        0.27       -0.83      2.32 o 
   4 -13   1       31.61       30.55      3.29 o 
   5 -13   1       24.71       27.05      3.70 o 
   6 -13   1        5.56        6.83      4.03 o 
   7 -13   1        1.59       -0.59      4.06 o 
   8 -13   1        0.18       -2.07      5.48 o 
  -9 -12   1        0.04       -6.05      6.61 o 
  -8 -12   1        1.25       -0.30      4.50 o 
  -7 -12   1        3.36        3.83      3.86 o 
  -6 -12   1        3.70        3.99      3.58 o 
  -5 -12   1       37.27       39.78      3.26 o 
  -4 -12   1       26.13       27.02      2.99 o 
  -3 -12   1       11.39        9.07      2.13 o 
  -2 -12   1       12.81       16.45      2.15 o 
  -1 -12   1       13.44        8.03      2.56 o 
   0 -12   1      189.01      188.34      3.19 o 
   1 -12   1        9.57        7.81      1.99 o 
   2 -12   1      151.21      159.77      2.88 o 
   3 -12   1       62.07       58.88      2.54 o 
   4 -12   1       90.52      106.39      6.20 o 
   5 -12   1       20.25       17.45      3.42 o 
   6 -12   1        4.04        4.71      3.89 o 
   7 -12   1        6.93        4.53      4.01 o 
   8 -12   1        0.47       -3.65      6.75 o 
  -9 -11   1        0.76        2.17      5.29 o 
  -8 -11   1        1.70       -4.07      4.97 o 
  -7 -11   1        9.67        5.69      3.76 o 
  -6 -11   1       14.82       12.01      4.18 o 
  -5 -11   1       23.90       20.38      2.85 o 
  -4 -11   1       58.06       57.62      3.01 o 
  -3 -11   1       35.13       33.90      2.18 o 
  -2 -11   1       34.62       33.67      1.69 o 
  -1 -11   1       10.53        9.17      1.47 o 
   0 -11   1       16.28       13.88      2.55 o 
   1 -11   1        2.81        1.41      1.92 o 
   2 -11   1       21.16       22.30      2.28 o 
   3 -11   1       20.99       18.26      2.30 o 
   4 -11   1       84.50       89.24      3.59 o 
   5 -11   1       15.07       11.24      3.41 o 
   6 -11   1       16.46       16.85      3.80 o 
   7 -11   1        1.28        1.28      3.61 o 
   8 -11   1        0.58       -0.28      4.85 o 
   9 -11   1        1.18        0.61      7.01 o 
  -9 -10   1        5.92        9.19      5.01 o 
  -8 -10   1        0.66        3.89      5.09 o 
  -7 -10   1        1.79        5.05      3.16 o 
  -6 -10   1        5.02        3.15      2.64 o 
  -5 -10   1       16.88       14.29      2.64 o 
  -4 -10   1       33.76       30.78      2.36 o 
  -3 -10   1      191.30      174.70      2.22 o 
  -2 -10   1       15.72       12.88      1.65 o 
  -1 -10   1       45.11       48.27      1.54 o 
   0 -10   1        9.43        8.17      2.42 o 
   1 -10   1       10.24       11.97      1.30 o 
   2 -10   1      310.43      307.47      6.00 o 
   3 -10   1       36.30       32.61      2.26 o 
   4 -10   1      153.44      157.28      3.68 o 
   5 -10   1        0.11       -1.05      3.36 o 
   6 -10   1       25.32       28.24      3.67 o 
   7 -10   1        1.40        2.45      3.60 o 
   8 -10   1        0.87        3.40      6.14 o 
   9 -10   1        0.65        3.40      5.17 o 
  -9  -9   1        0.25       11.89      5.42 o 
  -8  -9   1        1.31       -0.06      3.94 o 
  -7  -9   1       45.28       43.23      3.21 o 
  -6  -9   1       11.33       13.24      2.96 o 
  -5  -9   1       47.59       52.25      3.01 o 
  -4  -9   1       40.67       38.42      2.33 o 
  -3  -9   1        0.17       -0.46      1.71 o 
  -2  -9   1      230.62      223.14      1.81 o 
  -1  -9   1      150.78      148.58      1.68 o 
   0  -9   1      302.85      282.39      2.89 o 
   1  -9   1       29.15       30.11      1.27 o 
   2  -9   1      405.46      398.78      8.28 o 
   3  -9   1        5.51        3.38      2.07 o 
   4  -9   1       59.43       66.73      3.23 o 
   5  -9   1       85.39       80.18      3.52 o 
   6  -9   1       57.24       66.10      3.75 o 
   7  -9   1        4.22        6.24      3.63 o 
   8  -9   1        2.25        6.65      5.14 o 
   9  -9   1        2.18        8.24      5.32 o 
 -10  -8   1        1.09        3.72      6.52 o 
  -9  -8   1        0.28        3.34      5.14 o 
  -8  -8   1        8.92        2.23      7.23 o 
  -7  -8   1       34.64       32.85      2.70 o 
  -6  -8   1        7.00       13.24      2.80 o 
  -5  -8   1      128.83      124.64      3.16 o 
  -4  -8   1       37.25       37.72      2.82 o 
  -3  -8   1      124.66      109.63      1.85 o 
  -2  -8   1       13.08       11.78      1.22 o 
  -1  -8   1       28.87       32.58      1.09 o 
   0  -8   1      377.72      381.60      2.76 o 
   1  -8   1       40.04       42.22      1.22 o 
   2  -8   1      126.52      126.22      2.09 o 
   3  -8   1       76.20       70.15      2.10 o 
   4  -8   1      184.49      198.09      3.87 o 
   5  -8   1      146.40      134.79      3.16 o 
   6  -8   1        0.30        2.77      2.87 o 
   7  -8   1       13.57       11.89      2.81 o 
   8  -8   1        5.95       15.77      8.00 o 
   9  -8   1       12.51       18.37      5.69 o 
 -10  -7   1        1.46       -0.53     11.47 o 
  -9  -7   1        4.12       10.34      4.17 o 
  -8  -7   1        1.66       -0.10      3.19 o 
  -7  -7   1       16.23       18.22      3.13 o 
  -6  -7   1      145.90      146.42      3.78 o 
  -5  -7   1       11.69       13.35      2.36 o 
  -4  -7   1      853.99      891.04      8.13 o 
  -3  -7   1      634.29      649.12      3.90 o 
  -2  -7   1     1165.94     1157.91      8.04 o 
  -1  -7   1       72.54       72.79      1.08 o 
   0  -7   1      367.67      327.95      1.67 o 
   1  -7   1       19.51       24.87      1.34 o 
   2  -7   1      970.38      977.26     10.21 o 
   3  -7   1       31.37       27.82      1.57 o 
   4  -7   1      420.58      422.89      3.31 o 
   5  -7   1      138.52      137.81      2.75 o 
   6  -7   1       29.94       23.48      2.71 o 
   7  -7   1       13.32        8.57     10.43 o 
   8  -7   1        8.18       14.19      7.52 o 
   9  -7   1        6.68       16.47      7.85 o 
  10  -7   1        3.08       -0.25      8.57 o 
 -10  -6   1        1.29        0.23      4.78 o 
  -9  -6   1        0.87        0.29      3.93 o 
  -8  -6   1        4.38        0.22      3.11 o 
  -7  -6   1        6.58        5.75      3.03 o 
  -6  -6   1      129.69      129.70      2.34 o 
  -5  -6   1       49.85       43.55      1.98 o 
  -4  -6   1        7.70       13.53      1.53 o 
  -3  -6   1      137.70      131.04      1.48 o 
  -2  -6   1      610.74      642.58      3.84 o 
  -1  -6   1      325.41      361.76      1.70 o 
   0  -6   1      878.22      958.46      2.35 o 
   1  -6   1      194.30      223.29      2.49 o 
   2  -6   1      507.49      471.90      2.17 o 
   3  -6   1       19.61       25.91      1.39 o 
   4  -6   1       79.00       70.82      2.63 o 
   5  -6   1       38.51       37.41      2.34 o 
   6  -6   1       16.59       19.97      2.42 o 
   7  -6   1       20.23       14.06      3.47 o 
   8  -6   1        2.02       -2.44      6.34 o 
   9  -6   1       12.90       18.05      4.51 o 
  10  -6   1        2.42       -2.41      4.98 o 
 -10  -5   1        1.01       -3.67      4.95 o 
  -9  -5   1        3.18        0.80      3.67 o 
  -8  -5   1        2.94        3.77      2.66 o 
  -7  -5   1       41.06       36.82      2.61 o 
  -6  -5   1       37.04       38.84      2.51 o 
  -5  -5   1      379.72      350.66      4.04 o 
  -4  -5   1       92.21       75.89      1.28 o 
  -3  -5   1      303.93      293.95      3.05 o 
  -2  -5   1     2805.82     2899.82     14.71 o 
  -1  -5   1      132.48      139.30      1.04 o 
   0  -5   1     4041.51     4266.53     13.44 o 
   1  -5   1      152.69      161.26      2.90 o 
   2  -5   1     2062.77     2100.80      7.82 o 
   3  -5   1       69.06       65.53      1.87 o 
   4  -5   1      587.67      560.46      6.14 o 
   5  -5   1       66.30       53.85      2.37 o 
   6  -5   1      141.88      124.08      2.59 o 
   7  -5   1       29.13       24.04      3.47 o 
   8  -5   1        8.67        6.18      4.46 o 
   9  -5   1        2.62        0.22      5.21 o 
  10  -5   1        1.21       -2.67      4.51 o 
 -10  -4   1        0.66        1.44      5.21 o 
  -9  -4   1        8.06       13.07      2.81 o 
  -8  -4   1        1.02        1.70      2.50 o 
  -7  -4   1        6.00        8.04      2.53 o 
  -6  -4   1      220.24      193.77      2.17 o 
  -5  -4   1      324.05      322.06      7.05 o 
  -4  -4   1      370.89      393.67      1.98 o 
  -3  -4   1       76.79       85.84      1.49 o 
  -2  -4   1     2159.56     2251.41      9.94 o 
  -1  -4   1     2127.75     2482.10     13.94 o 
   0  -4   1     6643.03     7198.05     31.25 o 
   1  -4   1      331.83      378.31      2.20 o 
   2  -4   1      262.07      225.09      2.11 o 
   3  -4   1      414.22      445.49      2.46 o 
   4  -4   1      132.91      128.72      1.75 o 
   5  -4   1       16.66       15.38      1.54 o 
   6  -4   1       78.28       78.89      2.14 o 
   7  -4   1       86.58       85.48      2.79 o 
   8  -4   1        7.13       14.47      3.50 o 
   9  -4   1        1.21        6.32      5.11 o 
  10  -4   1        1.58       -0.48      4.75 o 
 -10  -3   1        1.86        4.27      4.04 o 
  -9  -3   1        6.65       15.29      3.88 o 
  -8  -3   1        1.04        3.04      2.42 o 
  -7  -3   1        7.97        8.77      2.07 o 
  -6  -3   1      104.21      104.77      2.25 o 
  -5  -3   1      432.18      431.54      5.40 o 
  -4  -3   1      191.49      193.53      2.18 o 
  -3  -3   1     1000.47     1177.46      4.05 o 
  -2  -3   1     2236.75     2250.17     14.81 o 
  -1  -3   1     2639.08     3059.92     11.73 o 
   0  -3   1     8552.50     9022.52     53.23 o 
   1  -3   1       83.43       91.01      1.42 o 
   2  -3   1     1284.48     1330.75     10.47 o 
   3  -3   1      715.60      764.58      3.11 o 
   4  -3   1      258.15      199.01      4.27 o 
   5  -3   1       48.59       43.74      1.62 o 
   6  -3   1       53.79       60.09      3.26 o 
   7  -3   1       31.85       30.76      2.34 o 
   8  -3   1        4.19       10.25      3.90 o 
   9  -3   1        3.51       14.97      5.30 o 
  10  -3   1        0.57        7.63      8.35 o 
 -10  -2   1        1.79       10.48      4.15 o 
  -9  -2   1        0.51       17.71      5.01 o 
  -8  -2   1       10.97       12.54      4.87 o 
  -7  -2   1      102.35      100.23      2.77 o 
  -6  -2   1        9.29        9.31      2.20 o 
  -5  -2   1      216.19      196.69      3.77 o 
  -4  -2   1       26.24       34.17      1.29 o 
  -3  -2   1     2567.05     2605.89     13.78 o 
  -2  -2   1       15.53       29.12      1.95 o 
  -1  -2   1     8384.34     9210.05    102.71 o 
   1  -2   1     1602.09     1754.85     14.99 o 
   2  -2   1     5089.78     5280.79     26.68 o 
   3  -2   1     1084.95     1201.71      4.98 o 
   4  -2   1      535.32      501.27      3.20 o 
   5  -2   1       48.14       44.73      1.92 o 
   6  -2   1       80.06       74.89      3.73 o 
   7  -2   1        6.06        3.16      2.55 o 
   8  -2   1        4.25        5.04      3.06 o 
   9  -2   1        3.73       17.57      6.81 o 
  10  -2   1        1.97        8.94      5.29 o 
 -10  -1   1        1.39        9.63      6.48 o 
  -9  -1   1        0.42        2.95      9.23 o 
  -8  -1   1        7.21        6.43      2.96 o 
  -7  -1   1       13.43       13.69      2.21 o 
  -6  -1   1       11.72        8.94      1.99 o 
  -5  -1   1       40.63       40.45      2.74 o 
  -4  -1   1       96.98       86.36      1.34 o 
  -3  -1   1      121.00      136.46      1.97 o 
  -2  -1   1     1172.66     1297.78      8.33 o 
   2  -1   1     3502.36     3884.14     17.93 o 
   3  -1   1      431.60      499.10      3.37 o 
   4  -1   1      556.22      603.68      5.14 o 
   5  -1   1        0.19        0.24      1.17 o 
   6  -1   1       12.85       13.59      1.99 o 
   7  -1   1        8.18       10.58      2.13 o 
   8  -1   1        3.18        5.81      6.68 o 
   9  -1   1        1.99       -0.32      8.26 o 
  10  -1   1        1.66       13.37      4.19 o 
 -10   0   1        1.00       -5.15      7.15 o 
  -9   0   1       21.37       19.77     15.18 o 
  -8   0   1        0.55       -1.88      2.47 o 
  -7   0   1       28.86       32.41      2.22 o 
  -6   0   1        6.52        4.87      1.98 o 
  -5   0   1      512.95      524.12      9.43 o 
  -4   0   1       44.18       35.81      1.28 o 
  -3   0   1      539.15      560.96      3.37 o 
  -2   0   1      165.86      172.61      2.38 o 
   2   0   1      275.18      258.99      1.97 o 
   3   0   1       51.16       64.97      1.29 o 
   4   0   1       16.97       18.26      1.62 o 
   5   0   1      356.52      321.47      3.85 o 
   6   0   1       40.45       33.77      2.10 o 
   7   0   1       98.67       99.89      2.37 o 
   8   0   1        5.46        2.31      4.62 o 
   9   0   1        0.08        3.24      6.74 o 
  10   0   1        0.45        4.50      7.00 o 
 -10   1   1        1.33        6.72      7.87 o 
  -9   1   1        0.44        1.59      3.65 o 
  -8   1   1        7.29        1.26      3.20 o 
  -7   1   1       13.46       14.00      2.06 o 
  -6   1   1       11.34       10.08      2.03 o 
  -5   1   1       37.00       39.50      1.85 o 
  -4   1   1      100.38       91.56      2.07 o 
  -3   1   1      110.61      127.41      1.37 o 
  -2   1   1     1187.22     1295.79      5.92 o 
   2   1   1     3505.67     3855.47     19.52 o 
   3   1   1      432.15      501.97      1.99 o 
   4   1   1      557.85      616.52      6.42 o 
   5   1   1        0.37        2.88      1.72 o 
   6   1   1       11.93       11.78      1.84 o 
   7   1   1        8.77       16.87      3.17 o 
   8   1   1        3.25        5.46      3.25 o 
   9   1   1        1.92        4.60      4.96 o 
  10   1   1        1.70        9.73      8.44 o 
 -10   2   1        1.76       -4.91      5.53 o 
  -9   2   1        0.66        2.59      3.77 o 
  -8   2   1       10.89        8.09      3.61 o 
  -7   2   1      102.72       97.96      4.44 o 
  -6   2   1        9.72       10.70      2.24 o 
  -5   2   1      215.28      203.05      7.64 o 
  -4   2   1       28.44       37.64      1.99 o 
  -3   2   1     2595.23     2645.62     17.84 o 
  -2   2   1       18.72       26.10      1.15 o 
  -1   2   1     8363.32     9116.06     76.29 o 
   1   2   1     1600.42     1757.92     18.39 o 
   2   2   1     5082.77     5278.66     22.32 o 
   3   2   1     1070.75     1184.14      5.32 o 
   4   2   1      545.01      504.82      4.66 o 
   5   2   1       44.91       42.55      1.72 o 
   6   2   1       78.94       66.45      2.90 o 
   7   2   1        7.06        4.06      3.75 o 
   8   2   1        4.19        9.17      3.92 o 
   9   2   1        3.73        5.57      5.21 o 
  10   2   1        2.00        1.12      5.07 o 
 -10   3   1        1.90        1.92      5.33 o 
  -9   3   1        6.39       11.11      3.88 o 
  -8   3   1        1.04        5.58      5.46 o 
  -7   3   1        7.96       12.17      6.42 o 
  -6   3   1      105.69      101.87      4.56 o 
  -5   3   1      423.13      416.26      4.41 o 
  -4   3   1      194.29      196.46      3.43 o 
  -3   3   1      994.92     1171.17     11.97 o 
  -2   3   1     2233.16     2280.63     12.82 o 
  -1   3   1     2633.70     3031.81     18.92 o 
   0   3   1     8535.73     8945.96    102.40 o 
   1   3   1       84.00       94.29      1.77 o 
   2   3   1     1290.03     1315.42      9.06 o 
   3   3   1      709.99      762.84      3.30 o 
   4   3   1      254.93      196.42      2.75 o 
   5   3   1       48.34       41.97      1.87 o 
   6   3   1       53.08       62.57      4.71 o 
   7   3   1       32.72       36.36      7.88 o 
   8   3   1        4.29       11.28      5.35 o 
   9   3   1        3.71       12.87      3.97 o 
  10   3   1        0.56       -0.82      5.29 o 
 -10   4   1        0.69        1.75      3.83 o 
  -9   4   1        8.14       21.49      6.08 o 
  -8   4   1        1.05        9.97      8.69 o 
  -7   4   1        6.10        7.24      4.21 o 
  -6   4   1      218.59      188.16      3.46 o 
  -5   4   1      327.29      333.57      4.30 o 
  -4   4   1      370.91      392.46      2.20 o 
  -3   4   1       78.30       88.39      1.31 o 
  -2   4   1     2159.06     2265.45     15.34 o 
  -1   4   1     2133.50     2498.20     23.67 o 
   0   4   1     6643.63     7299.98     43.50 o 
   1   4   1      332.67      384.98      4.52 o 
   2   4   1      251.85      212.17      3.31 o 
   3   4   1      418.74      447.04      6.64 o 
   4   4   1      130.71      122.64      1.32 o 
   5   4   1       17.12        9.60      5.04 o 
   6   4   1       78.21       77.43      3.79 o 
   7   4   1       85.50       83.80      8.48 o 
   8   4   1        6.91       15.03      5.31 o 
   9   4   1        1.30       18.08      6.10 o 
  10   4   1        1.55        6.22      5.01 o 
 -10   5   1        1.00        5.43      3.98 o 
  -9   5   1        3.33        4.88      4.90 o 
  -8   5   1        2.99        5.87      3.69 o 
  -7   5   1       41.68       38.29      5.34 o 
  -6   5   1       37.05       36.15      3.05 o 
  -5   5   1      389.60      373.35      8.74 o 
  -4   5   1       92.51       81.75      1.51 o 
  -3   5   1      296.04      287.53      3.35 o 
  -2   5   1     2819.16     2966.00     13.26 o 
  -1   5   1      133.54      143.82      1.48 o 
   0   5   1     4058.23     4350.87     21.78 o 
   1   5   1      152.62      162.83      1.16 o 
   2   5   1     2060.61     2076.06     13.93 o 
   3   5   1       70.55       65.18      2.28 o 
   4   5   1      584.22      574.53      4.08 o 
   5   5   1       66.98       54.52      5.07 o 
   6   5   1      142.25      122.18      2.95 o 
   7   5   1       28.24       26.80      3.69 o 
   8   5   1        8.62       13.04      7.39 o 
   9   5   1        2.68        6.19      4.50 o 
  10   5   1        1.22        9.19      5.78 o 
 -10   6   1        1.25        5.97      5.08 o 
  -9   6   1        0.88        5.17      5.03 o 
  -8   6   1        4.50        6.98      5.49 o 
  -7   6   1        6.91       14.31      3.43 o 
  -6   6   1      130.32      130.08      3.56 o 
  -5   6   1       48.13       40.41      2.62 o 
  -4   6   1        8.05       15.10      2.89 o 
  -3   6   1      137.53      128.85      2.03 o 
  -2   6   1      610.66      631.35      4.03 o 
  -1   6   1      329.58      368.24      2.98 o 
   0   6   1      869.37      970.71      8.22 o 
   1   6   1      195.64      225.77      2.81 o 
   2   6   1      505.67      465.11      7.06 o 
   3   6   1       19.50       26.06      1.39 o 
   4   6   1       77.11       73.14      3.61 o 
   5   6   1       38.20       38.35      2.64 o 
   6   6   1       15.76       19.31      2.60 o 
   7   6   1       20.44       16.22      2.69 o 
   8   6   1        2.20        9.14      7.32 o 
   9   6   1       12.73       27.68      4.31 o 
  10   6   1        2.41        4.84      6.37 o 
 -10   7   1        1.49        1.09      6.28 o 
  -9   7   1        4.13       15.43      6.81 o 
  -8   7   1        1.64        1.58      4.04 o 
  -7   7   1       15.12       23.52      3.48 o 
  -6   7   1      145.23      138.37      3.92 o 
  -5   7   1       12.88       14.07      2.50 o 
  -4   7   1      847.27      880.80      3.75 o 
  -3   7   1      640.63      639.71      5.23 o 
  -2   7   1     1162.95     1156.36      9.10 o 
  -1   7   1       74.27       78.07      1.46 o 
   0   7   1      376.42      334.68      4.09 o 
   1   7   1       19.52       22.88      1.18 o 
   2   7   1      968.14      978.54      9.48 o 
   3   7   1       31.53       24.93      2.02 o 
   4   7   1      423.02      426.69      3.22 o 
   5   7   1      141.83      134.27      2.89 o 
   6   7   1       31.76       26.15      2.74 o 
   7   7   1       13.54        9.56      2.91 o 
   8   7   1        8.09       13.89      5.33 o 
   9   7   1        6.46       19.66      7.45 o 
  10   7   1        3.09        7.30      6.93 o 
 -10   8   1        1.11       35.46      7.64 o 
  -9   8   1        0.27        4.18      5.17 o 
  -8   8   1        8.85        6.41      4.04 o 
  -7   8   1       34.49       44.50      4.03 o 
  -6   8   1        6.83        8.00      2.51 o 
  -5   8   1      125.04      114.16      2.77 o 
  -4   8   1       38.05       40.03      2.19 o 
  -3   8   1      116.06      103.39      1.76 o 
  -2   8   1       14.47       15.21      1.28 o 
  -1   8   1       26.77       32.91      1.49 o 
   0   8   1      383.72      390.03      2.06 o 
   1   8   1       39.21       39.47      1.21 o 
   2   8   1      130.97      129.62      1.78 o 
   3   8   1       78.51       75.94      3.27 o 
   4   8   1      187.60      190.70      2.89 o 
   5   8   1      145.26      125.48      3.29 o 
   6   8   1        0.16       -0.25      2.62 o 
   7   8   1       13.73       12.46      2.89 o 
   8   8   1        5.96       10.85      5.06 o 
   9   8   1       12.57       26.98      8.18 o 
  -9   9   1        0.23        4.77      5.01 o 
  -8   9   1        1.28       -0.89      4.13 o 
  -7   9   1       45.44       45.84      3.66 o 
  -6   9   1       11.58       13.20      3.37 o 
  -5   9   1       45.68       49.09      4.49 o 
  -4   9   1       42.40       40.73      2.08 o 
  -3   9   1        0.26       -0.84      2.07 o 
  -2   9   1      228.59      223.28      2.18 o 
  -1   9   1      150.12      156.89      2.06 o 
   0   9   1      296.90      277.43      2.63 o 
   1   9   1       28.84       28.93      1.20 o 
   2   9   1      407.17      401.40      2.95 o 
   3   9   1        5.70        5.13      1.94 o 
   4   9   1       60.32       63.73      2.77 o 
   5   9   1       84.09       76.06      2.49 o 
   6   9   1       56.29       58.89      2.99 o 
   7   9   1        3.99        1.95      2.74 o 
   8   9   1        2.23        5.77      4.75 o 
   9   9   1        2.27        1.62      4.59 o 
  -9  10   1        5.93       11.73      5.36 o 
  -8  10   1        0.67        2.93      5.36 o 
  -7  10   1        1.73        9.65      3.98 o 
  -6  10   1        5.21        1.11      3.57 o 
  -5  10   1       18.86       20.88      2.95 o 
  -4  10   1       33.74       30.57      2.76 o 
  -3  10   1      197.33      174.65      3.83 o 
  -2  10   1       16.42       14.58      2.69 o 
  -1  10   1       44.59       49.26      2.67 o 
   0  10   1        9.51       11.16      1.82 o 
   1  10   1       10.37       13.56      2.50 o 
   2  10   1      311.42      302.51      3.03 o 
   3  10   1       34.13       31.55      2.68 o 
   4  10   1      153.95      148.10      3.22 o 
   5  10   1        0.15        2.20      2.88 o 
   6  10   1       25.54       27.34      3.65 o 
   7  10   1        1.65        0.62      3.66 o 
   8  10   1        0.86        6.57      5.66 o 
   9  10   1        0.71        1.99      4.28 o 
  -9  11   1        0.76        6.01      7.61 o 
  -8  11   1        1.68       -2.14      4.02 o 
  -7  11   1        9.94       14.09      5.46 o 
  -6  11   1       14.94       15.02      3.54 o 
  -5  11   1       23.76       29.86      3.86 o 
  -4  11   1       58.41       54.99      2.90 o 
  -3  11   1       33.81       32.71      3.34 o 
  -2  11   1       34.17       33.05      2.80 o 
  -1  11   1       10.23       14.66      3.56 o 
   0  11   1       15.96       16.73      2.24 o 
   1  11   1        3.27        1.24      2.72 o 
   2  11   1       21.72       24.42      3.15 o 
   3  11   1       21.04       16.52      2.42 o 
   4  11   1       84.50       75.64      4.17 o 
   5  11   1       15.21       12.27      3.12 o 
   6  11   1       16.46       18.10      3.55 o 
   7  11   1        1.37        2.96      3.82 o 
   8  11   1        0.61        4.24      3.79 o 
   9  11   1        1.13        6.01      7.91 o 
  -8  12   1        1.24        0.24      4.78 o 
  -7  12   1        3.48       10.91      6.58 o 
  -6  12   1        3.81        1.29      3.61 o 
  -5  12   1       37.95       41.31      3.13 o 
  -4  12   1       25.65       25.04      2.83 o 
  -3  12   1       12.03        9.93      2.93 o 
  -2  12   1       12.01       19.36      3.63 o 
  -1  12   1       13.51       13.05      2.23 o 
   0  12   1      188.57      187.76      2.54 o 
   1  12   1        9.71        4.50      3.72 o 
   2  12   1      148.58      153.98      3.70 o 
   3  12   1       62.13       55.99      7.08 o 
   4  12   1       88.89       91.62      4.67 o 
   5  12   1       20.85       14.92      3.03 o 
   6  12   1        3.86        5.90      3.95 o 
   7  12   1        6.65        8.77      3.74 o 
   8  12   1        0.47        4.71      4.03 o 
  -8  13   1        1.82        0.43      5.16 o 
  -7  13   1        1.43        9.33      5.73 o 
  -6  13   1        0.27        0.24      3.54 o 
  -5  13   1        0.48        1.71      3.01 o 
  -4  13   1       10.20        3.10      3.79 o 
  -3  13   1       13.94       10.43      6.43 o 
  -2  13   1       38.31       44.85      3.30 o 
  -1  13   1       13.99       18.77      3.83 o 
   0  13   1       10.69       19.64      2.56 o 
   1  13   1       12.51       11.24      3.30 o 
   2  13   1       77.42       69.67      2.91 o 
   3  13   1        0.32       -8.62      9.73 o 
   4  13   1       33.12       23.98      3.91 o 
   5  13   1       24.43       25.73      4.02 o 
   6  13   1        5.73        3.46      4.72 o 
   7  13   1        1.55        5.56      3.75 o 
   8  13   1        0.18       11.11      4.95 o 
  -8  14   1        0.10       -8.10      8.10 o 
  -7  14   1        5.60        2.53      5.74 o 
  -6  14   1        0.10        0.51     10.01 o 
  -5  14   1       16.12       25.08      4.45 o 
  -4  14   1        0.43       -0.07      4.17 o 
  -3  14   1       20.20       18.91      5.73 o 
  -2  14   1       25.27       23.62      4.65 o 
  -1  14   1       18.49       22.35      5.34 o 
   0  14   1       13.14       16.89      4.00 o 
   1  14   1       58.58       50.57      5.41 o 
   2  14   1       35.94       39.02      2.92 o 
   3  14   1        0.96       -5.37     10.56 o 
   4  14   1        6.55        4.57      4.06 o 
   5  14   1       14.78       13.73      4.51 o 
   6  14   1        2.73        0.58      7.38 o 
   7  14   1        1.83       10.38      5.56 o 
   8  14   1        0.24       23.75      8.11 o 
  -7  15   1        1.43       -7.23      7.23 o 
  -6  15   1        3.35       13.76      9.15 o 
  -5  15   1       16.40       23.21      4.17 o 
  -4  15   1       23.83       34.18      9.74 o 
  -3  15   1        8.36        5.98      5.12 o 
  -2  15   1       34.96       38.40      9.45 o 
  -1  15   1        2.47       13.30      4.14 o 
   0  15   1       19.57       20.36      6.38 o 
   1  15   1        2.70        2.43      3.18 o 
   2  15   1        5.96        3.91      4.80 o 
   3  15   1        1.94       -8.47      9.05 o 
   4  15   1       35.96       33.77      4.30 o 
   5  15   1        8.81       13.43      4.52 o 
   6  15   1        0.97        1.39      6.78 o 
   7  15   1        0.10        9.79      7.78 o 
  -6  16   1        0.90       -5.95      5.95 o 
  -5  16   1        4.91       13.24      6.28 o 
  -4  16   1        0.22        2.61      5.71 o 
  -3  16   1        0.21       -8.10      8.10 o 
  -2  16   1        5.65       14.21     11.08 o 
  -1  16   1       13.27        3.54      4.48 o 
   0  16   1        9.06       15.55     14.68 o 
   1  16   1       12.61       11.55      4.66 o 
   2  16   1        1.42       -2.51      6.37 o 
   3  16   1        2.80       -0.06      8.85 o 
   4  16   1        4.32        5.07      4.45 o 
   5  16   1        5.01        8.90      4.09 o 
   6  16   1        4.07       10.01      8.68 o 
  -6  17   1        0.46       10.81      8.30 o 
  -5  17   1        0.15       -0.74      5.92 o 
  -4  17   1        0.31       -1.36      4.65 o 
  -3  17   1        7.01        3.14      5.77 o 
  -2  17   1        6.20       -8.17      8.75 o 
  -1  17   1        1.29       -4.80      4.80 o 
   0  17   1       27.18       46.29      7.42 o 
   1  17   1        0.96       -0.39      4.15 o 
   2  17   1        8.58       13.63      6.59 o 
   3  17   1        2.52       -1.00     11.76 o 
   4  17   1       10.98        8.73      5.30 o 
   5  17   1        5.64        7.27      3.97 o 
  -5  18   1        3.02        8.53      5.52 o 
  -4  18   1        4.54        2.27      5.30 o 
  -3  18   1        4.47       -4.23      6.59 o 
  -2  18   1        1.26       -4.12      5.11 o 
  -1  18   1        3.64       -5.21      5.21 o 
   0  18   1       12.06       -1.87      7.08 o 
   1  18   1        7.96       13.57     16.07 o 
   2  18   1       11.05       19.14      5.67 o 
   3  18   1        1.77        5.68     14.49 o 
   4  18   1        3.92        4.86      5.23 o 
   5  18   1        0.91       17.83      8.49 o 
  -4  19   1        0.03       -2.53      5.04 o 
  -3  19   1        0.33       -5.72      5.72 o 
  -2  19   1        2.53       -3.27      5.07 o 
  -1  19   1        0.86       -6.18      6.18 o 
   0  19   1       10.91        0.75      5.11 o 
   1  19   1        1.29       -7.34      7.34 o 
   2  19   1        1.32        8.39      5.94 o 
   3  19   1        0.18        4.83     11.95 o 
  -2  20   1        2.12       -4.41      5.52 o 
  -1  20   1        2.18       -5.73      6.23 o 
   0  20   1       11.06       10.00      4.19 o 
   1  20   1        1.72       -5.47      5.47 o 
  -3 -20   2        1.50        4.57      7.06 o 
  -2 -20   2        1.68        4.18      5.04 o 
  -1 -20   2        4.67        2.62      5.34 o 
   0 -20   2        9.25       11.30      4.39 o 
   1 -20   2        6.13        5.42      4.21 o 
   2 -20   2        0.95       -2.16      7.98 o 
  -4 -19   2        5.00        4.18      6.56 o 
  -3 -19   2        0.11        6.28      4.94 o 
  -2 -19   2        0.37        2.43      5.53 o 
  -1 -19   2        2.31        4.68      4.01 o 
   0 -19   2        2.09        7.13      4.15 o 
   1 -19   2        0.85        3.03      3.85 o 
   2 -19   2        0.92       -0.64      5.20 o 
   3 -19   2        1.26       -1.57      5.43 o 
  -5 -18   2        6.58        8.87      5.03 o 
  -4 -18   2        0.61        7.46      5.36 o 
  -3 -18   2        0.61        2.64      5.67 o 
  -2 -18   2        1.12        2.06      5.08 o 
  -1 -18   2        6.85        8.83      3.82 o 
   0 -18   2        7.42        8.66      3.84 o 
   1 -18   2        3.04        4.64      4.33 o 
   2 -18   2        2.60        4.66      5.20 o 
   3 -18   2        0.91       -3.04      4.93 o 
   4 -18   2        0.71        3.23      5.40 o 
   5 -18   2        1.15        2.13      6.43 o 
  -6 -17   2        2.55        3.51      5.18 o 
  -5 -17   2        4.37        9.26      5.31 o 
  -4 -17   2        0.27       -0.26      5.01 o 
  -3 -17   2        2.37        3.10      4.87 o 
  -2 -17   2       14.41       17.85      3.58 o 
  -1 -17   2        9.52       11.19      3.71 o 
   0 -17   2        1.52        2.68      3.86 o 
   1 -17   2        4.68        7.20      3.66 o 
   2 -17   2        3.18        7.62      4.01 o 
   3 -17   2       11.78        9.54      5.17 o 
   4 -17   2        3.04        3.76      5.16 o 
   5 -17   2        9.92       11.31      5.30 o 
  -7 -16   2        0.46        0.82      6.64 o 
  -6 -16   2        1.56        7.09      5.31 o 
  -5 -16   2       10.92       16.79      5.25 o 
  -4 -16   2        0.16        0.53      5.07 o 
  -3 -16   2       34.48       36.14      4.93 o 
  -2 -16   2        4.86        6.98      3.59 o 
  -1 -16   2        2.44        3.88      3.24 o 
   0 -16   2       19.06       18.07      3.25 o 
   1 -16   2        3.19        3.58      3.74 o 
   2 -16   2       11.82       12.47      3.57 o 
   3 -16   2        0.33        3.47      5.18 o 
   4 -16   2        5.44        4.45      5.05 o 
   5 -16   2        4.83        4.52      5.68 o 
   6 -16   2        2.50        5.00      3.84 o 
  -7 -15   2        3.38        4.89      4.91 o 
  -6 -15   2        2.33        4.83      6.51 o 
  -5 -15   2        2.68        3.93      4.50 o 
  -4 -15   2        8.03       13.38      4.73 o 
  -3 -15   2        6.52        5.58      4.36 o 
  -2 -15   2       10.97       13.95      3.31 o 
  -1 -15   2       11.74       12.14      2.95 o 
   0 -15   2        5.65        6.09      2.93 o 
   1 -15   2        2.81        1.02      3.60 o 
   2 -15   2       10.33       11.54      3.57 o 
   3 -15   2        4.19        6.05      4.93 o 
   4 -15   2       11.17       12.86      3.75 o 
   5 -15   2       26.00       24.11      3.75 o 
   6 -15   2        2.60        2.11      4.13 o 
   7 -15   2        1.48        3.34      3.81 o 
  -8 -14   2        0.40        2.60      4.89 o 
  -7 -14   2        2.99        2.31      3.85 o 
  -6 -14   2        0.41        2.47      4.59 o 
  -5 -14   2        6.17        7.42      3.37 o 
  -4 -14   2        3.21        2.71      4.18 o 
  -3 -14   2        3.44        2.18      4.26 o 
  -2 -14   2       35.45       38.88      3.26 o 
  -1 -14   2        7.81        8.49      2.93 o 
   0 -14   2       50.62       43.70      2.97 o 
   1 -14   2       16.58       15.50      3.33 o 
   2 -14   2       33.02       34.25      2.66 o 
   3 -14   2        0.05        0.78      3.07 o 
   4 -14   2        6.03        9.33      3.42 o 
   5 -14   2        0.69        0.96      3.72 o 
   6 -14   2        0.52        3.88      4.08 o 
   7 -14   2        0.25        2.77      4.05 o 
  -8 -13   2        1.10        5.38      4.27 o 
  -7 -13   2        0.01        3.22      3.57 o 
  -6 -13   2        2.42        0.80      3.34 o 
  -5 -13   2       11.28       11.04      3.14 o 
  -4 -13   2        0.81       -0.07      2.80 o 
  -3 -13   2       10.42        7.88      2.62 o 
  -2 -13   2       36.44       35.07      3.15 o 
  -1 -13   2       23.48       23.21      2.22 o 
   0 -13   2       62.58       64.32      2.99 o 
   1 -13   2       70.75       72.35      3.51 o 
   2 -13   2       11.90       12.98      2.43 o 
   3 -13   2        8.63        8.17      2.47 o 
   4 -13   2       38.31       39.87      3.52 o 
   5 -13   2       25.72       26.51      4.63 o 
   6 -13   2       11.45       14.23      4.05 o 
   7 -13   2        0.88        0.18      3.88 o 
   8 -13   2        0.86        2.25      5.03 o 
  -8 -12   2        0.37       -0.16      4.75 o 
  -7 -12   2        4.07        4.05      3.59 o 
  -6 -12   2        7.47       10.76      3.05 o 
  -5 -12   2        0.19        0.91      2.53 o 
  -4 -12   2       13.35       16.84      2.36 o 
  -3 -12   2       20.74       19.55      2.14 o 
  -2 -12   2       44.00       38.76      2.10 o 
  -1 -12   2        0.12       -1.59      1.85 o 
   0 -12   2      100.79       97.06      2.89 o 
   1 -12   2       75.39       74.32      2.52 o 
   2 -12   2       84.03       82.77      2.65 o 
   3 -12   2        5.95        7.21      2.36 o 
   4 -12   2       15.49       33.69      6.71 o 
   5 -12   2       90.51       87.77      4.92 o 
   6 -12   2        0.64        0.49      3.82 o 
   7 -12   2        2.37        0.79      3.86 o 
   8 -12   2        0.80       -1.27      5.20 o 
  -9 -11   2        0.65        3.86      4.64 o 
  -8 -11   2       10.28        7.57      4.97 o 
  -7 -11   2        5.76        9.51      3.36 o 
  -6 -11   2        4.94        3.21      2.64 o 
  -5 -11   2        4.25        4.30      2.47 o 
  -4 -11   2       16.51       18.97      2.35 o 
  -3 -11   2        8.99        9.62      1.77 o 
  -2 -11   2        4.27        5.34      1.27 o 
  -1 -11   2       82.80       86.32      1.72 o 
   0 -11   2       25.07       30.20      2.65 o 
   1 -11   2       30.60       31.35      2.28 o 
   2 -11   2      134.93      130.81      2.72 o 
   3 -11   2       11.13       10.13      2.35 o 
   4 -11   2      473.92      484.30     28.78 o 
   5 -11   2       56.64       54.19      3.63 o 
   6 -11   2        4.76        8.02      3.80 o 
   7 -11   2        2.74        1.39      3.81 o 
   8 -11   2        3.66        5.48      5.32 o 
  -9 -10   2        1.31        7.88      4.44 o 
  -8 -10   2        1.61        4.63      4.18 o 
  -7 -10   2        8.37        6.06      2.93 o 
  -6 -10   2        3.33        2.09      2.64 o 
  -5 -10   2       51.20       50.27      2.58 o 
  -4 -10   2      113.36      121.44      2.60 o 
  -3 -10   2       70.90       70.15      1.91 o 
  -2 -10   2       68.06       70.18      1.43 o 
  -1 -10   2      110.91      107.52      1.70 o 
   0 -10   2        1.55        1.22      2.39 o 
   1 -10   2       83.79       85.61      2.43 o 
   2 -10   2      342.62      333.89      6.13 o 
   3 -10   2       19.93       20.16      2.24 o 
   4 -10   2       91.69       85.29      4.29 o 
   5 -10   2       46.20       39.92      3.46 o 
   6 -10   2        8.57        5.35      3.44 o 
   7 -10   2        0.91        2.45      4.00 o 
   8 -10   2        3.88        6.77      4.70 o 
   9 -10   2        1.22        4.81      7.64 o 
  -9  -9   2        3.68       10.03      4.33 o 
  -8  -9   2        1.21        4.38      3.93 o 
  -7  -9   2       12.40       16.78      3.20 o 
  -6  -9   2       16.72       12.67      2.81 o 
  -5  -9   2       86.99       89.69      3.14 o 
  -4  -9   2      101.26       91.97      3.14 o 
  -3  -9   2       82.15       74.40      1.87 o 
  -2  -9   2       46.40       47.78      1.30 o 
  -1  -9   2       56.87       50.24      1.26 o 
   0  -9   2      582.92      576.72      3.95 o 
   1  -9   2      133.27      125.63      2.40 o 
   2  -9   2      563.88      541.70      4.21 o 
   3  -9   2       71.61       62.91      2.35 o 
   4  -9   2       95.88      104.23      3.51 o 
   5  -9   2        2.21        0.69      3.20 o 
   6  -9   2        7.95       11.20      3.31 o 
   7  -9   2        1.92        3.78      3.69 o 
   8  -9   2        0.44        5.87      5.18 o 
   9  -9   2        2.34        7.54      5.52 o 
 -10  -8   2        2.39       13.53      7.99 o 
  -9  -8   2        2.07        2.87      3.86 o 
  -8  -8   2        0.71       -2.89      3.21 o 
  -7  -8   2       41.73       46.16      3.36 o 
  -6  -8   2       19.14       19.97      2.81 o 
  -5  -8   2       77.83       92.10      3.00 o 
  -4  -8   2      128.45      113.26      2.58 o 
  -3  -8   2      254.68      249.35      2.72 o 
  -2  -8   2      421.57      449.34      2.15 o 
  -1  -8   2       90.57       99.40      1.38 o 
   0  -8   2       12.41       12.10      1.46 o 
   1  -8   2      239.99      253.78      5.14 o 
   2  -8   2       73.63       72.13      2.10 o 
   3  -8   2        1.04        1.95      1.98 o 
   4  -8   2      100.36      108.04      4.81 o 
   5  -8   2       58.12       55.74      3.32 o 
   6  -8   2        5.74        9.20      3.37 o 
   7  -8   2       30.06       29.25      2.97 o 
   8  -8   2        2.25       10.00      5.12 o 
   9  -8   2        1.65        9.05      6.25 o 
 -10  -7   2        0.53       -0.21      5.22 o 
  -9  -7   2        4.05        9.37      5.26 o 
  -8  -7   2        0.05       -1.18      3.19 o 
  -7  -7   2       37.23       37.66      3.11 o 
  -6  -7   2        1.65        4.59      2.33 o 
  -5  -7   2       27.74       25.64      1.79 o 
  -4  -7   2       13.24        9.92      1.81 o 
  -3  -7   2      376.21      378.48      3.39 o 
  -2  -7   2     1026.54     1120.31      4.23 o 
  -1  -7   2      222.72      222.29      1.43 o 
   0  -7   2      345.69      351.46      1.38 o 
   1  -7   2      219.75      263.20      2.23 o 
   2  -7   2      201.13      181.84      2.24 o 
   3  -7   2        4.19        6.43      1.79 o 
   4  -7   2      149.97      131.08      6.87 o 
   5  -7   2       36.87       31.67      2.58 o 
   6  -7   2       20.10       21.40      2.72 o 
   7  -7   2        1.68        1.85      3.42 o 
   8  -7   2        0.72        0.51      8.62 o 
   9  -7   2        3.67       10.73      7.44 o 
  10  -7   2        1.40       -4.34      5.27 o 
 -10  -6   2        0.14        0.03      4.24 o 
  -9  -6   2        1.81        0.10      5.14 o 
  -8  -6   2        3.46       -1.27      2.63 o 
  -7  -6   2        6.70        5.64      2.51 o 
  -6  -6   2       43.00       36.00      2.33 o 
  -5  -6   2       14.42       13.60      2.74 o 
  -4  -6   2       28.30       34.48      1.96 o 
  -3  -6   2     1885.37     2017.35     14.24 o 
  -2  -6   2      750.89      843.87      4.33 o 
  -1  -6   2      119.70      122.32      1.03 o 
   0  -6   2      466.68      505.71      2.21 o 
   1  -6   2      130.22      126.77      1.85 o 
   2  -6   2       97.11       91.12      1.80 o 
   3  -6   2       67.57       74.73      1.94 o 
   4  -6   2       68.90       67.87      2.30 o 
   5  -6   2       13.27        7.92      2.40 o 
   6  -6   2        9.49        6.48      2.98 o 
   7  -6   2        2.35        0.55      4.17 o 
   8  -6   2        1.93        1.27      4.19 o 
   9  -6   2        0.66       -3.45      4.21 o 
  10  -6   2        4.78        2.41      7.02 o 
 -10  -5   2        0.23       -3.88      3.88 o 
  -9  -5   2        3.74        6.44      2.88 o 
  -8  -5   2        8.13        8.42      2.63 o 
  -7  -5   2       39.99       44.15      2.65 o 
  -6  -5   2       33.32       37.79      1.72 o 
  -5  -5   2     1113.55     1055.13     13.57 o 
  -4  -5   2      199.40      215.01      2.40 o 
  -3  -5   2      924.89      874.02      3.54 o 
  -2  -5   2      256.63      274.50      1.52 o 
  -1  -5   2      187.88      261.40      1.26 o 
   0  -5   2     1006.68     1157.17      5.14 o 
   1  -5   2      137.58      150.54      1.72 o 
   2  -5   2       98.75      111.53      1.74 o 
   3  -5   2       81.29       74.12      1.83 o 
   4  -5   2      156.67      153.40      1.83 o 
   5  -5   2       67.34       62.98      2.56 o 
   6  -5   2       30.95       27.29      2.55 o 
   7  -5   2       33.14       21.11      4.16 o 
   8  -5   2        2.57        3.72      6.40 o 
   9  -5   2        1.90        2.40      3.95 o 
  10  -5   2        0.12       -1.66      4.52 o 
 -10  -4   2        0.74       -0.66      4.37 o 
  -9  -4   2        5.13        8.46      2.88 o 
  -8  -4   2        8.09        7.32      2.58 o 
  -7  -4   2       62.94       60.46      2.64 o 
  -6  -4   2       77.73       76.56      2.62 o 
  -5  -4   2     1054.27      973.63     10.19 o 
  -4  -4   2       11.95        8.54      1.28 o 
  -3  -4   2      446.33      410.31      2.70 o 
  -2  -4   2       26.22       28.23      0.77 o 
  -1  -4   2     5545.40     6068.03     31.87 o 
   0  -4   2     5771.77     6414.43     36.11 o 
   1  -4   2       70.68       72.92      1.55 o 
   2  -4   2      789.71      852.14      6.02 o 
   3  -4   2       88.10      101.99      1.59 o 
   4  -4   2      256.85      272.35      2.57 o 
   5  -4   2       22.28       22.36      2.24 o 
   6  -4   2       22.69       32.17      6.64 o 
   7  -4   2       29.79       31.46      4.16 o 
   8  -4   2        7.83       16.56      5.43 o 
   9  -4   2       10.68       21.41      9.45 o 
  10  -4   2        0.09       -1.52      3.72 o 
 -10  -3   2        0.34        0.57      3.79 o 
  -9  -3   2        5.45       14.37      3.75 o 
  -8  -3   2       15.53       18.24      2.57 o 
  -7  -3   2       23.13       27.78      2.31 o 
  -6  -3   2        6.15       11.11      3.01 o 
  -5  -3   2       37.92       51.07      5.90 o 
  -4  -3   2      139.05      163.82      3.88 o 
  -3  -3   2      162.12      148.08      1.68 o 
  -2  -3   2      649.80      637.84      3.05 o 
  -1  -3   2    11579.72    12483.04    106.85 o 
   0  -3   2    17182.79    17399.14    215.57 o 
   1  -3   2      384.09      430.00      2.02 o 
   2  -3   2     1603.79     1664.63      5.31 o 
   3  -3   2      270.88      297.33      2.52 o 
   4  -3   2      367.11      367.53      2.81 o 
   5  -3   2       16.22       15.52      1.73 o 
   6  -3   2      110.23      118.20      8.46 o 
   7  -3   2        4.33        4.63      3.30 o 
   8  -3   2        6.91       24.55     10.33 o 
   9  -3   2        9.19       17.78      4.95 o 
  10  -3   2        0.92        0.70      4.30 o 
 -10  -2   2        1.60        6.09      3.90 o 
  -9  -2   2        9.67       18.16      4.02 o 
  -8  -2   2       21.32       26.21      4.34 o 
  -7  -2   2        5.37        6.79      2.10 o 
  -6  -2   2       56.18       53.46      2.34 o 
  -5  -2   2      349.10      340.19      5.05 o 
  -4  -2   2       88.02       68.29      1.52 o 
  -3  -2   2     1031.06     1061.20      4.12 o 
  -2  -2   2      181.01      196.17      1.77 o 
  -1  -2   2     3525.14     3918.06     22.42 o 
   1  -2   2       84.00       85.47      1.32 o 
   2  -2   2      890.80      948.95      4.72 o 
   3  -2   2      517.51      588.52      4.93 o 
   4  -2   2      312.34      285.92      6.03 o 
   5  -2   2       87.53       88.38      2.81 o 
   6  -2   2      167.48      143.30      7.35 o 
   7  -2   2       16.17       15.57      3.78 o 
   8  -2   2        1.68        2.44      8.05 o 
   9  -2   2        4.29        5.97      5.84 o 
  10  -2   2        0.38        9.09      5.21 o 
 -11  -1   2        1.35       13.36      8.97 o 
 -10  -1   2        1.29        8.53      5.12 o 
  -9  -1   2        2.03        8.09      7.86 o 
  -8  -1   2       20.44       17.55      2.26 o 
  -7  -1   2       29.53       22.45      2.23 o 
  -6  -1   2       61.93       56.83      2.78 o 
  -5  -1   2      301.88      265.21      3.54 o 
  -4  -1   2      258.93      253.70      1.92 o 
  -3  -1   2      681.73      700.05      3.79 o 
  -2  -1   2     1755.78     1893.33     10.15 o 
   1  -1   2      616.19      672.52      6.03 o 
   2  -1   2     3524.90     3517.62     18.52 o 
   3  -1   2     1027.82     1240.52     10.18 o 
   4  -1   2      795.83      696.19      5.26 o 
   5  -1   2       24.14       26.08      1.76 o 
   6  -1   2      131.50      122.83      2.97 o 
   7  -1   2       19.21       12.45      2.35 o 
   8  -1   2        7.20       15.64      8.56 o 
   9  -1   2       10.99        5.31      7.27 o 
  10  -1   2        1.20        3.11      8.15 o 
 -11   0   2        0.05        5.52      8.44 o 
 -10   0   2        1.39        9.74      8.67 o 
  -9   0   2        0.09       -2.81      6.29 o 
  -8   0   2       11.05        6.26      2.53 o 
  -7   0   2       38.88       38.11      2.26 o 
  -6   0   2        5.61        3.07      2.71 o 
  -5   0   2       63.51       60.96      2.31 o 
  -4   0   2      684.34      709.69      3.82 o 
  -3   0   2      320.50      361.61      3.58 o 
  -2   0   2     1988.86     2153.80     18.86 o 
   2   0   2     7674.25     8478.15     24.97 o 
   3   0   2       13.68       17.58      1.18 o 
   4   0   2      309.93      314.18      2.26 o 
   5   0   2        7.10        6.60      1.95 o 
   6   0   2       36.69       25.59      3.46 o 
   7   0   2        5.49        7.52      2.99 o 
   8   0   2        1.35        1.79      4.76 o 
   9   0   2        0.12       -2.76      8.81 o 
  10   0   2        0.01        8.81      5.42 o 
 -10   1   2        1.34       14.08     13.07 o 
  -9   1   2        1.97        0.40      3.56 o 
  -8   1   2       20.42       18.14      3.27 o 
  -7   1   2       29.92       28.93      2.18 o 
  -6   1   2       61.41       54.10      2.43 o 
  -5   1   2      295.83      263.27      6.59 o 
  -4   1   2      250.83      249.42      1.99 o 
  -3   1   2      673.82      685.78      3.59 o 
  -2   1   2     1740.64     1856.98     17.45 o 
   1   1   2      619.19      676.34      5.25 o 
   2   1   2     3482.18     3494.13     18.81 o 
   3   1   2     1027.87     1214.56      8.99 o 
   4   1   2      788.62      682.65      6.04 o 
   5   1   2       23.15       27.58      2.75 o 
   6   1   2      131.00      129.05      4.79 o 
   7   1   2       18.30       21.06      5.79 o 
   8   1   2        7.10       11.02      3.29 o 
   9   1   2       11.29       11.90      5.49 o 
  10   1   2        1.19        5.07      6.95 o 
 -10   2   2        1.64       -2.93      4.98 o 
  -9   2   2        9.31       10.69      3.49 o 
  -8   2   2       21.58       25.79      4.69 o 
  -7   2   2        5.34        9.35      4.18 o 
  -6   2   2       56.48       43.95      5.16 o 
  -5   2   2      348.76      341.39      5.19 o 
  -4   2   2       91.61       73.13      1.65 o 
  -3   2   2     1020.28     1039.58     11.28 o 
  -2   2   2      181.34      197.12      2.10 o 
  -1   2   2     3533.47     3918.10     23.90 o 
   1   2   2       84.28       88.04      1.18 o 
   2   2   2      944.03     1014.59      9.69 o 
   3   2   2      517.52      595.37      2.84 o 
   4   2   2      320.15      287.03      3.22 o 
   5   2   2       86.93       81.72      2.19 o 
   6   2   2      166.87      144.96     11.65 o 
   7   2   2       15.95        9.45      3.26 o 
   8   2   2        1.79        8.31      3.38 o 
   9   2   2        4.52       10.02      5.52 o 
  10   2   2        0.37        2.24      5.60 o 
 -10   3   2        0.32       -0.53      3.74 o 
  -9   3   2        5.79       11.29      3.77 o 
  -8   3   2       15.61       23.68      3.39 o 
  -7   3   2       22.40       32.71      6.17 o 
  -6   3   2        6.39        5.37      2.87 o 
  -5   3   2       43.98       50.24      4.99 o 
  -4   3   2      138.73      157.04      2.91 o 
  -3   3   2      164.44      148.09      1.54 o 
  -2   3   2      658.35      658.01      2.42 o 
  -1   3   2    11574.96    12076.91     63.48 o 
   0   3   2    17170.76    17322.58    170.85 o 
   1   3   2      386.12      435.63      7.41 o 
   2   3   2     1628.71     1697.15      9.97 o 
   3   3   2      271.08      292.03      3.29 o 
   4   3   2      378.85      377.69      4.44 o 
   5   3   2       15.70       15.35      3.03 o 
   6   3   2      111.03      116.47      4.53 o 
   7   3   2        4.06        5.88      6.50 o 
   8   3   2        6.95       22.10      8.17 o 
   9   3   2        8.98       26.79      9.49 o 
  10   3   2        0.89        3.40      5.47 o 
 -10   4   2        0.70       -0.79      3.78 o 
  -9   4   2        5.30       11.59      3.66 o 
  -8   4   2        7.78        6.54      4.49 o 
  -7   4   2       62.08       52.63      4.41 o 
  -6   4   2       78.38       70.58      3.09 o 
  -5   4   2     1054.13      990.98      9.95 o 
  -4   4   2       12.92        9.13      1.35 o 
  -3   4   2      463.48      439.66      3.62 o 
  -2   4   2       23.59       24.45      0.98 o 
  -1   4   2     5525.37     6139.97     50.43 o 
   0   4   2     5791.29     6468.22     43.43 o 
   1   4   2       76.10       80.98      1.10 o 
   2   4   2      781.44      847.80      5.72 o 
   3   4   2       88.44      107.96      2.03 o 
   4   4   2      251.34      265.37      4.68 o 
   5   4   2       23.32       23.71      3.05 o 
   6   4   2       23.18       26.65      2.73 o 
   7   4   2       29.85       25.05      4.53 o 
   8   4   2        7.66       11.19      3.52 o 
   9   4   2       10.57       13.78      4.85 o 
  10   4   2        0.08        8.66      7.28 o 
 -10   5   2        0.22        4.15      5.31 o 
  -9   5   2        3.54        8.56      6.42 o 
  -8   5   2        8.10        9.00      3.68 o 
  -7   5   2       40.85       43.93      4.53 o 
  -6   5   2       33.23       36.22      3.02 o 
  -5   5   2     1106.87     1069.42     27.37 o 
  -4   5   2      201.08      214.25      1.91 o 
  -3   5   2      919.43      876.26      2.72 o 
  -2   5   2      254.20      275.01      1.79 o 
  -1   5   2      191.81      273.00      4.35 o 
   0   5   2     1006.28     1174.25      3.81 o 
   1   5   2      130.56      148.02      2.19 o 
   2   5   2      100.58      113.04      1.36 o 
   3   5   2       80.15       74.44      2.46 o 
   4   5   2      161.72      172.55      5.77 o 
   5   5   2       66.36       65.88      3.29 o 
   6   5   2       29.23       23.89      2.67 o 
   7   5   2       33.12       23.26      3.63 o 
   8   5   2        2.43        6.03      6.70 o 
   9   5   2        1.91        9.58      5.55 o 
  10   5   2        0.11       11.75      5.28 o 
 -10   6   2        0.16        6.84      3.98 o 
  -9   6   2        1.73        0.98      4.89 o 
  -8   6   2        3.60        6.52      6.70 o 
  -7   6   2        7.63        9.63      2.97 o 
  -6   6   2       42.92       35.52      3.21 o 
  -5   6   2       18.49       15.66      3.28 o 
  -4   6   2       29.14       33.18      1.48 o 
  -3   6   2     1861.28     1991.32     10.02 o 
  -2   6   2      758.72      856.59      8.79 o 
  -1   6   2      136.20      128.25     15.43 o 
   0   6   2      470.14      515.58      3.44 o 
   1   6   2      132.49      134.51      1.27 o 
   2   6   2       98.89       93.53      2.14 o 
   3   6   2       67.74       71.37      1.57 o 
   4   6   2       68.04       71.52      2.56 o 
   5   6   2       12.77        8.14      2.45 o 
   6   6   2        9.46        9.83      2.65 o 
   7   6   2        2.38        2.44      2.83 o 
   8   6   2        2.07        8.18      7.54 o 
   9   6   2        0.74        6.80      4.04 o 
 -10   7   2        0.51        0.91      5.47 o 
  -9   7   2        4.21       10.29      4.22 o 
  -8   7   2        0.05       -2.64      4.64 o 
  -7   7   2       37.93       38.76      3.39 o 
  -6   7   2        1.75        3.35      3.19 o 
  -5   7   2       31.80       29.80      3.21 o 
  -4   7   2       14.30       13.33      2.29 o 
  -3   7   2      385.00      389.81      4.09 o 
  -2   7   2     1027.34     1111.95     15.33 o 
  -1   7   2      215.78      232.12      4.34 o 
   0   7   2      359.56      357.77      6.64 o 
   1   7   2      222.07      268.49      3.03 o 
   2   7   2      204.21      188.03      1.39 o 
   3   7   2        4.55        7.55      1.22 o 
   4   7   2      147.64      134.78      4.24 o 
   5   7   2       37.71       32.50      4.43 o 
   6   7   2       20.56       21.83      2.84 o 
   7   7   2        1.77        2.21      2.89 o 
   8   7   2        0.72        6.90      5.19 o 
   9   7   2        3.58       17.76      6.75 o 
  10   7   2        1.40        4.49      6.22 o 
  -9   8   2        2.15       10.05      4.83 o 
  -8   8   2        0.68        0.13      4.15 o 
  -7   8   2       40.93       49.06      4.19 o 
  -6   8   2       19.25       20.08      3.35 o 
  -5   8   2       77.68       82.56      3.40 o 
  -4   8   2      124.30      110.33      2.28 o 
  -3   8   2      269.66      266.91      1.94 o 
  -2   8   2      412.59      430.42      6.18 o 
  -1   8   2       83.17       98.13      2.47 o 
   0   8   2        9.45        8.97      0.72 o 
   1   8   2      235.49      245.46      1.38 o 
   2   8   2       66.55       64.24      1.27 o 
   3   8   2        1.05        1.87      1.48 o 
   4   8   2       99.10      105.03      2.88 o 
   5   8   2       58.76       52.49      2.96 o 
   6   8   2        5.87        5.52      2.75 o 
   7   8   2       29.98       28.02      2.95 o 
   8   8   2        2.13       12.28      6.90 o 
   9   8   2        1.56       10.03      7.04 o 
  -9   9   2        3.68       10.63      4.10 o 
  -8   9   2        1.29       -1.60      4.95 o 
  -7   9   2       12.14       21.39      3.66 o 
  -6   9   2       16.98       15.71      3.33 o 
  -5   9   2       86.32       89.77      4.45 o 
  -4   9   2       98.36       90.69      2.92 o 
  -3   9   2       78.24       71.06      2.47 o 
  -2   9   2       45.24       42.97      2.59 o 
  -1   9   2       59.47       55.19      2.21 o 
   0   9   2      576.29      562.65      5.41 o 
   1   9   2      133.23      122.83      1.60 o 
   2   9   2      558.89      531.03      2.76 o 
   3   9   2       72.51       63.50      2.02 o 
   4   9   2       99.00      100.56      3.65 o 
   5   9   2        2.13       -0.35      2.53 o 
   6   9   2        7.83        9.83      2.77 o 
   7   9   2        2.10        2.13      3.09 o 
   8   9   2        0.52        6.19      5.12 o 
   9   9   2        2.41       11.11      9.14 o 
  -9  10   2        1.24        8.60      5.35 o 
  -8  10   2        1.59        2.00      4.21 o 
  -7  10   2        8.43       21.73      4.06 o 
  -6  10   2        3.10        3.07      3.36 o 
  -5  10   2       51.55       55.64      2.97 o 
  -4  10   2      116.26      125.88      3.03 o 
  -3  10   2       69.98       65.29      4.00 o 
  -2  10   2       71.81       74.38      2.10 o 
  -1  10   2      110.45      108.07      2.54 o 
   0  10   2        0.89        1.01      1.94 o 
   1  10   2       85.17       80.09      2.01 o 
   2  10   2      346.43      331.44      4.44 o 
   3  10   2       20.09       17.90      2.80 o 
   4  10   2       91.77       85.80      2.86 o 
   5  10   2       46.64       44.59      2.44 o 
   6  10   2        8.54        5.10      3.46 o 
   7  10   2        0.88        0.82      3.71 o 
   8  10   2        3.92        7.34      5.08 o 
   9  10   2        1.25       -1.20     10.48 o 
  -9  11   2        0.62        0.65      6.92 o 
  -8  11   2       10.14        7.72      4.10 o 
  -7  11   2        5.67        7.48      3.83 o 
  -6  11   2        4.77        4.67      3.64 o 
  -5  11   2        4.15        7.51      2.90 o 
  -4  11   2       16.99       19.46      2.76 o 
  -3  11   2        9.57        9.29      2.80 o 
  -2  11   2        4.08        4.85      2.13 o 
  -1  11   2       83.38       87.90      2.95 o 
   0  11   2       25.67       30.26      3.37 o 
   1  11   2       30.82       26.59      3.00 o 
   2  11   2      138.95      126.55      3.73 o 
   3  11   2       10.96        5.54      2.44 o 
   4  11   2      471.93      470.88     11.30 o 
   5  11   2       56.81       57.70      3.21 o 
   6  11   2        4.43        7.95      3.71 o 
   7  11   2        2.67        2.04      4.01 o 
   8  11   2        3.66        7.09      5.15 o 
  -8  12   2        0.38       -2.71      3.60 o 
  -7  12   2        4.18        1.93      3.72 o 
  -6  12   2        7.54       11.02      5.36 o 
  -5  12   2        0.14        3.08      2.80 o 
  -4  12   2       13.99       14.12      2.72 o 
  -3  12   2       20.86       20.62      3.93 o 
  -2  12   2       45.71       45.07      3.03 o 
  -1  12   2        0.06        0.32      2.25 o 
   0  12   2      100.83       89.01      2.92 o 
   1  12   2       75.84       72.33      3.06 o 
   2  12   2       82.53       76.91      2.87 o 
   3  12   2        6.08        3.12      4.69 o 
   4  12   2       16.48       19.29      4.20 o 
   5  12   2       89.63       86.15      5.42 o 
   6  12   2        0.73       -0.26      3.51 o 
   7  12   2        2.40        1.35      3.93 o 
   8  12   2        0.80        4.62      3.89 o 
  -8  13   2        1.14       -0.54      3.28 o 
  -7  13   2        0.03        0.39      3.70 o 
  -6  13   2        2.48        2.92      5.60 o 
  -5  13   2       11.27       11.54      2.95 o 
  -4  13   2        0.78       -0.27      2.80 o 
  -3  13   2       10.56        8.37      4.22 o 
  -2  13   2       36.80       41.18      3.19 o 
  -1  13   2       22.87       29.44      4.03 o 
   0  13   2       62.04       58.45      4.57 o 
   1  13   2       71.06       65.49      3.15 o 
   2  13   2       10.88       11.95      2.84 o 
   3  13   2        8.80        4.94      6.62 o 
   4  13   2       39.75       34.14      4.27 o 
   5  13   2       26.00       31.91      5.61 o 
   6  13   2       11.81       13.50      8.30 o 
   7  13   2        0.87        5.75      5.43 o 
   8  13   2        0.82       10.80      6.62 o 
  -8  14   2        0.41       -7.00      7.00 o 
  -7  14   2        2.99        1.07      9.60 o 
  -6  14   2        0.43       -5.70      5.70 o 
  -5  14   2        5.82       10.70      4.15 o 
  -4  14   2        3.42        3.63      4.70 o 
  -3  14   2        4.05        6.85      5.48 o 
  -2  14   2       34.95       39.43      4.04 o 
  -1  14   2        8.15        4.12      8.23 o 
   0  14   2       50.80       43.34      5.32 o 
   1  14   2       16.02       15.85      3.01 o 
   2  14   2       34.70       35.92      3.00 o 
   3  14   2        0.04       -7.27      7.27 o 
   4  14   2        5.96        5.37      4.47 o 
   5  14   2        0.74        4.49      4.35 o 
   6  14   2        0.48        1.08      5.21 o 
   7  14   2        0.22        3.08      6.70 o 
  -7  15   2        3.29        2.46      5.59 o 
  -6  15   2        2.38        4.68      8.77 o 
  -5  15   2        2.85        5.38      3.95 o 
  -4  15   2        8.04        7.89      4.11 o 
  -3  15   2        6.66        9.92      5.46 o 
  -2  15   2       10.94        5.40      4.65 o 
  -1  15   2       12.08       18.92      5.55 o 
   0  15   2        5.69        3.18      4.73 o 
   1  15   2        2.79        0.03      3.40 o 
   2  15   2       10.50       14.56      3.90 o 
   3  15   2        4.01        3.83      6.53 o 
   4  15   2       10.85        6.39      4.67 o 
   5  15   2       25.70       26.57      4.49 o 
   6  15   2        2.60        0.28      8.76 o 
   7  15   2        1.46        9.25      7.73 o 
  -6  16   2        1.58       -2.40     12.06 o 
  -5  16   2       11.27       10.38      7.59 o 
  -4  16   2        0.15       -4.71      4.71 o 
  -3  16   2       34.36       18.62      5.32 o 
  -2  16   2        4.85       -5.40      6.83 o 
  -1  16   2        2.54        2.59      9.65 o 
   0  16   2       18.82       19.62     11.79 o 
   1  16   2        3.38       -1.23      3.93 o 
   2  16   2       11.59       12.56      5.48 o 
   3  16   2        0.34       -3.25      5.45 o 
   4  16   2        5.54        5.65      4.59 o 
   5  16   2        4.88       12.12      5.28 o 
   6  16   2        2.47        2.79      5.55 o 
  -5  17   2        4.42        6.27      5.13 o 
  -4  17   2        0.30       -2.59      5.24 o 
  -3  17   2        2.33       -5.57      5.57 o 
  -2  17   2       14.31        7.40      4.86 o 
  -1  17   2        9.53       12.08     13.41 o 
   0  17   2        1.47        2.55     13.18 o 
   1  17   2        4.65        4.33      5.61 o 
   2  17   2        3.07        4.62      9.31 o 
   3  17   2       11.91        8.89      6.11 o 
   4  17   2        3.01        2.93      4.87 o 
   5  17   2       10.12       17.34      4.67 o 
  -5  18   2        6.50       11.14      5.46 o 
  -4  18   2        0.60       -4.17      5.38 o 
  -3  18   2        0.72       -6.19      6.19 o 
  -2  18   2        1.15       -5.86      5.86 o 
  -1  18   2        6.49       -5.81      5.81 o 
   0  18   2        7.36       10.09      5.59 o 
   1  18   2        3.04        4.23      9.33 o 
   2  18   2        2.52        8.41      5.66 o 
   3  18   2        0.94       -8.24      8.24 o 
   4  18   2        0.75       -0.16      5.85 o 
  -4  19   2        4.98        0.79      5.82 o 
  -3  19   2        0.13       -4.87      4.87 o 
  -2  19   2        0.40       -6.22      6.22 o 
  -1  19   2        2.31       -2.17      5.03 o 
   0  19   2        2.12       -7.37      7.37 o 
   1  19   2        0.86        8.45     13.37 o 
   2  19   2        1.00       10.88      6.65 o 
   3  19   2        1.28        9.02     13.49 o 
  -2  20   2        1.69        1.81      5.28 o 
  -1  20   2        4.75        1.92      6.02 o 
   0  20   2        9.22        1.55      4.82 o 
   1  20   2        6.12       -5.62     10.83 o 
  -3 -20   3        0.23        3.48      7.27 o 
  -2 -20   3        1.53        7.57      7.18 o 
  -1 -20   3        5.48        2.49      4.79 o 
   0 -20   3        5.09        2.70      4.15 o 
   1 -20   3        1.09        1.54      3.90 o 
  -4 -19   3        3.29        4.71      6.40 o 
  -3 -19   3        4.00        7.89      5.19 o 
  -2 -19   3        0.66        1.93      5.29 o 
  -1 -19   3        7.41        5.52      5.47 o 
   0 -19   3        5.71        9.15      4.34 o 
   1 -19   3        0.72        3.45      4.48 o 
   2 -19   3        8.68        8.31      5.08 o 
   3 -19   3        2.25       -0.66      5.77 o 
  -5 -18   3        3.47        6.13      5.40 o 
  -4 -18   3        1.60        7.29      4.70 o 
  -3 -18   3        2.54        0.70      5.35 o 
  -2 -18   3        4.58        2.85      4.64 o 
  -1 -18   3       18.74       21.48      4.23 o 
   0 -18   3       19.64       17.56      4.45 o 
   1 -18   3        2.84        2.53      3.93 o 
   2 -18   3        1.76       -1.99      5.64 o 
   3 -18   3        0.22       -2.93      5.17 o 
   4 -18   3        2.01        2.87      5.46 o 
  -6 -17   3        0.53        3.44      7.39 o 
  -5 -17   3        2.11        7.32      5.06 o 
  -4 -17   3        3.50        3.82      4.72 o 
  -3 -17   3        0.23       -0.04      5.08 o 
  -2 -17   3        1.07        4.11      4.81 o 
  -1 -17   3        5.02        9.50      3.42 o 
   0 -17   3       23.65       32.14      4.04 o 
   1 -17   3        0.16        0.19      3.82 o 
   2 -17   3        2.30       -0.81      4.09 o 
   3 -17   3        2.47        0.05      5.12 o 
   4 -17   3       19.54       15.33      5.43 o 
   5 -17   3        7.06        7.90      5.16 o 
  -6 -16   3        2.55        5.59      4.13 o 
  -5 -16   3        1.62        2.44      4.52 o 
  -4 -16   3        7.36       10.67      4.52 o 
  -3 -16   3        7.13        7.58      4.35 o 
  -2 -16   3        3.94        4.03      3.46 o 
  -1 -16   3       33.33       40.22      3.27 o 
   0 -16   3        5.13        2.95      3.79 o 
   1 -16   3       11.64       10.30      3.83 o 
   2 -16   3       15.25       15.82      3.64 o 
   3 -16   3        4.68        2.94      5.19 o 
   4 -16   3        0.66       -1.90      4.88 o 
   5 -16   3        1.38        3.22      3.74 o 
   6 -16   3        1.06        2.75      4.24 o 
  -7 -15   3        0.74        3.91      7.05 o 
  -6 -15   3        1.74        4.18      4.69 o 
  -5 -15   3        3.23        3.31      4.64 o 
  -4 -15   3        0.52       -2.61      4.38 o 
  -3 -15   3        4.40        2.15      4.31 o 
  -2 -15   3       16.08       21.96      3.33 o 
  -1 -15   3       14.75       17.94      3.05 o 
   0 -15   3       10.13       11.25      3.09 o 
   1 -15   3        4.08        5.88      3.51 o 
   2 -15   3        1.54       -0.23      3.40 o 
   3 -15   3       10.79        7.95      3.32 o 
   4 -15   3       42.12       41.86      3.79 o 
   5 -15   3       15.30       14.41      4.28 o 
   6 -15   3        1.49        2.29      3.94 o 
   7 -15   3        0.07        5.32      7.75 o 
  -8 -14   3        1.22       -2.47      5.89 o 
  -7 -14   3        9.16       11.03      3.50 o 
  -6 -14   3        2.56        4.53      3.19 o 
  -5 -14   3       13.73       14.22      4.76 o 
  -4 -14   3        5.42        7.93      4.04 o 
  -3 -14   3        2.66        3.59      4.29 o 
  -2 -14   3        4.82        3.89      3.01 o 
  -1 -14   3        1.88        1.27      2.36 o 
   0 -14   3       14.69       21.06      2.96 o 
   1 -14   3       18.54       20.84      3.55 o 
   2 -14   3       23.69       23.47      2.75 o 
   3 -14   3       18.70       17.15      3.44 o 
   4 -14   3       14.31       22.36      4.17 o 
   5 -14   3        1.58        3.20      3.82 o 
   6 -14   3        2.82        6.78      3.96 o 
   7 -14   3        2.69        6.66      3.96 o 
  -8 -13   3        0.67       -0.58      6.77 o 
  -7 -13   3        1.75        5.94      3.77 o 
  -6 -13   3        3.83        3.68      2.89 o 
  -5 -13   3       26.63       26.18      2.63 o 
  -4 -13   3       15.60       19.43      2.42 o 
  -3 -13   3       63.62       69.13      4.44 o 
  -2 -13   3       21.96       20.31      2.92 o 
  -1 -13   3        8.62        5.12      2.21 o 
   0 -13   3       37.14       35.72      2.83 o 
   1 -13   3       54.57       60.99      3.52 o 
   2 -13   3       35.70       39.15      2.66 o 
   3 -13   3       29.79       33.87      2.69 o 
   4 -13   3       66.21       74.77      3.92 o 
   5 -13   3       58.95       63.91      4.10 o 
   6 -13   3        3.39        5.62      3.82 o 
   7 -13   3        0.63        4.08      5.18 o 
  -8 -12   3        6.52        3.53      4.94 o 
  -7 -12   3        0.21        3.60      2.73 o 
  -6 -12   3        1.87        2.20      2.74 o 
  -5 -12   3        1.18        2.31      2.42 o 
  -4 -12   3        5.78        4.22      2.29 o 
  -3 -12   3       47.52       42.51      1.90 o 
  -2 -12   3        5.28        4.34      1.73 o 
  -1 -12   3        3.06        1.91      1.70 o 
   0 -12   3        1.68        1.22      2.64 o 
   1 -12   3        2.16        2.00      2.29 o 
   2 -12   3       32.16       30.92      2.48 o 
   3 -12   3       17.44       18.97      2.54 o 
   4 -12   3      193.74      206.99      7.10 o 
   5 -12   3       12.26       14.69      3.69 o 
   6 -12   3        2.02        6.60      4.05 o 
   7 -12   3        2.98        4.35      3.87 o 
   8 -12   3        0.36        1.75      4.83 o 
  -9 -11   3        0.53        4.73      6.61 o 
  -8 -11   3        0.44        2.88      3.98 o 
  -7 -11   3       61.09       64.88      3.10 o 
  -6 -11   3        1.85        0.22      2.67 o 
  -5 -11   3       30.72       33.25      2.59 o 
  -4 -11   3       39.78       38.09      2.30 o 
  -3 -11   3      119.27      107.19      1.98 o 
  -2 -11   3       65.96       62.59      1.38 o 
  -1 -11   3      545.02      517.71      4.03 o 
   0 -11   3       74.05       76.39      2.78 o 
   1 -11   3      123.80      130.03      2.73 o 
   2 -11   3       46.21       36.40      2.50 o 
   3 -11   3       37.12       46.96      2.51 o 
   4 -11   3       11.14       19.95      3.56 o 
   5 -11   3      143.29      129.22      4.14 o 
   6 -11   3        1.66       -0.16      3.91 o 
   7 -11   3        0.97        1.81      3.79 o 
   8 -11   3        3.41        5.21      5.52 o 
  -9 -10   3        0.68        3.93      4.60 o 
  -8 -10   3        8.16        7.99      4.09 o 
  -7 -10   3       11.95       18.81      3.20 o 
  -6 -10   3        5.22        4.44      2.96 o 
  -5 -10   3       26.28       22.56      2.93 o 
  -4 -10   3        7.00        8.66      2.17 o 
  -3 -10   3        6.43        6.07      1.66 o 
  -2 -10   3      104.33      110.35      1.62 o 
  -1 -10   3      104.67       95.71      1.36 o 
   0 -10   3      135.20      133.45      2.79 o 
   1 -10   3      324.45      330.21      3.22 o 
   2 -10   3       42.03       39.45      4.17 o 
   3 -10   3        4.57        9.03      2.29 o 
   4 -10   3      127.69      145.99      5.07 o 
   5 -10   3        0.60        2.15      3.51 o 
   6 -10   3        0.84        0.83      3.58 o 
   7 -10   3        0.57        4.50      4.03 o 
   8 -10   3        1.44        4.10      4.66 o 
   9 -10   3        1.16       -2.44      7.00 o 
  -9  -9   3        0.58        5.99      4.04 o 
  -8  -9   3        1.94        0.50      3.97 o 
  -7  -9   3        9.61       15.83      3.09 o 
  -6  -9   3        0.83       -0.11      2.87 o 
  -5  -9   3      156.55      148.24      3.23 o 
  -4  -9   3      122.21      117.28      2.93 o 
  -3  -9   3      517.68      488.81      5.22 o 
  -2  -9   3       17.99       19.06      1.21 o 
  -1  -9   3      248.78      241.79      2.12 o 
   0  -9   3      118.12      116.91      1.91 o 
   1  -9   3      371.50      399.81      3.93 o 
   2  -9   3      163.62      169.49      3.20 o 
   3  -9   3       53.80       58.87      3.03 o 
   4  -9   3       87.39       81.40      5.15 o 
   5  -9   3        8.37        7.89      3.40 o 
   6  -9   3       19.73       22.93      3.74 o 
   7  -9   3        5.67        6.58      3.82 o 
   8  -9   3        2.18        4.02      4.86 o 
   9  -9   3        0.35        7.41      6.36 o 
 -10  -8   3        2.27        1.70      6.47 o 
  -9  -8   3        0.53       11.09      4.03 o 
  -8  -8   3        2.56       -0.14      3.67 o 
  -7  -8   3        6.39       11.50      3.76 o 
  -6  -8   3        0.35        1.31      2.73 o 
  -5  -8   3       79.28       80.41      2.19 o 
  -4  -8   3       86.08       91.84      2.27 o 
  -3  -8   3      145.32      150.43      2.07 o 
  -2  -8   3       10.65       10.94      1.21 o 
  -1  -8   3      135.05      145.26      1.35 o 
   0  -8   3      134.62      142.29      1.57 o 
   1  -8   3       27.01       30.07      2.00 o 
   2  -8   3      789.88      795.67      3.85 o 
   3  -8   3        1.57       -1.19      2.20 o 
   4  -8   3      226.66      234.16      7.62 o 
   5  -8   3        8.22        5.55      3.23 o 
   6  -8   3       14.39       18.30      3.40 o 
   7  -8   3        3.80       -0.66      4.02 o 
   8  -8   3        0.14       -0.39      8.25 o 
   9  -8   3        1.73        8.60      4.66 o 
 -10  -7   3        0.75       -0.22      4.70 o 
  -9  -7   3        1.29        3.33      3.49 o 
  -8  -7   3        0.27       -2.41      3.80 o 
  -7  -7   3       18.86       21.50      4.06 o 
  -6  -7   3       40.52       33.90      2.00 o 
  -5  -7   3       14.12       11.41      1.53 o 
  -4  -7   3      146.52      130.19      2.18 o 
  -3  -7   3      413.26      381.48      3.64 o 
  -2  -7   3     1262.58     1345.04      4.59 o 
  -1  -7   3     2140.83     2168.41      8.08 o 
   0  -7   3      297.11      295.17      1.31 o 
   1  -7   3      126.14      127.14      2.73 o 
   2  -7   3      233.25      244.61      2.95 o 
   3  -7   3        7.79        4.88      2.07 o 
   4  -7   3        3.48        5.86      2.20 o 
   5  -7   3       16.13       11.49      2.52 o 
   6  -7   3        3.29        6.36      2.80 o 
   7  -7   3        9.86        8.61      3.51 o 
   8  -7   3        6.73       15.60      7.29 o 
   9  -7   3        1.39        5.05      5.81 o 
 -10  -6   3        0.29        0.39      4.26 o 
  -9  -6   3        4.62        0.08      3.38 o 
  -8  -6   3       11.22        8.84      2.68 o 
  -7  -6   3       24.64       23.73      2.56 o 
  -6  -6   3        0.20       -1.31      1.63 o 
  -5  -6   3       96.85       94.07      3.23 o 
  -4  -6   3      116.42      118.12      2.04 o 
  -3  -6   3      336.42      339.71      3.09 o 
  -2  -6   3      125.49      114.62      1.27 o 
  -1  -6   3     1529.53     1660.44      6.62 o 
   0  -6   3      315.73      283.32      1.76 o 
   1  -6   3       68.02       73.63      1.41 o 
   2  -6   3      519.59      503.28      4.27 o 
   3  -6   3        4.12        6.63      1.85 o 
   4  -6   3      526.98      528.43      7.43 o 
   5  -6   3        3.41       -0.79      2.41 o 
   6  -6   3       90.53       90.14      2.92 o 
   7  -6   3        2.08       -3.03      3.32 o 
   8  -6   3        6.83        4.66      7.28 o 
   9  -6   3       10.79        8.91      4.07 o 
 -10  -5   3        1.71       -2.35      3.45 o 
  -9  -5   3        3.48        5.67      2.87 o 
  -8  -5   3        3.50       -0.36      2.62 o 
  -7  -5   3        6.06        7.63      2.47 o 
  -6  -5   3       25.62       23.66      1.69 o 
  -5  -5   3      174.38      159.32      4.16 o 
  -4  -5   3       78.55       67.00      1.48 o 
  -3  -5   3      191.82      192.20      2.52 o 
  -2  -5   3        2.29        5.51      0.47 o 
  -1  -5   3      912.08     1050.22      2.18 o 
   0  -5   3      747.93      846.88      1.95 o 
   1  -5   3       82.19       79.26      1.52 o 
   2  -5   3      175.12      192.50      2.80 o 
   3  -5   3        4.18        6.03      2.17 o 
   4  -5   3        2.80        3.98      1.75 o 
   5  -5   3       29.40       29.38      2.82 o 
   6  -5   3       15.09       10.59      3.94 o 
   7  -5   3        3.20        0.95      3.28 o 
   8  -5   3        0.20        0.03      4.69 o 
   9  -5   3        3.31        5.83      4.35 o 
  10  -5   3        1.14       -3.14      4.46 o 
 -10  -4   3        2.43        1.45      3.41 o 
  -9  -4   3        0.75        1.43      2.82 o 
  -8  -4   3        3.16        2.13      2.65 o 
  -7  -4   3       48.03       48.28      3.38 o 
  -6  -4   3        5.48        6.66      1.61 o 
  -5  -4   3      540.21      513.45      8.33 o 
  -4  -4   3       89.44       84.55      1.53 o 
  -3  -4   3     1965.06     2042.56     10.39 o 
  -2  -4   3      854.39      915.00      4.13 o 
  -1  -4   3      194.71      216.12      1.98 o 
   0  -4   3     6525.86     6946.96     18.11 o 
   1  -4   3      479.04      567.15      2.87 o 
   2  -4   3     3877.67     3910.36     20.16 o 
   3  -4   3       12.60       12.65      0.80 o 
   4  -4   3      748.63      718.09      7.09 o 
   5  -4   3       10.50        9.10      6.45 o 
   6  -4   3       48.51       59.71      4.81 o 
   7  -4   3        6.37        7.95      4.14 o 
   8  -4   3       13.15       21.68      9.15 o 
   9  -4   3       29.31       34.42      3.99 o 
  10  -4   3        0.72       -1.52      4.17 o 
 -11  -3   3        0.02       -2.31      7.04 o 
 -10  -3   3        0.12        2.22      3.39 o 
  -9  -3   3        3.18        5.77      2.81 o 
  -8  -3   3        2.42        4.54      2.52 o 
  -7  -3   3       67.95       74.99      3.83 o 
  -6  -3   3       91.55       97.15      3.47 o 
  -5  -3   3      302.27      318.39      6.94 o 
  -4  -3   3       11.57       13.26      1.41 o 
  -3  -3   3     1657.90     1688.17      6.90 o 
  -2  -3   3       90.47      110.08      1.10 o 
  -1  -3   3     5420.62     5797.69     29.81 o 
   0  -3   3     5797.48     6477.49     65.40 o 
   1  -3   3     2514.06     2593.62     25.34 o 
   2  -3   3      524.62      598.62      3.08 o 
   3  -3   3      310.79      353.01      2.65 o 
   4  -3   3      143.46      140.15      4.99 o 
   5  -3   3      154.77      131.32      4.62 o 
   6  -3   3       36.35       38.23      6.90 o 
   7  -3   3        2.12        0.24      7.24 o 
   8  -3   3        3.40       12.30     12.14 o 
   9  -3   3        7.53       15.88      4.00 o 
  10  -3   3        1.73        3.77      3.85 o 
 -11  -2   3        0.59       -1.05      5.53 o 
 -10  -2   3        0.87        7.80      4.39 o 
  -9  -2   3       22.41       36.86      3.52 o 
  -8  -2   3       37.91       46.48      4.67 o 
  -7  -2   3        1.19        1.25      2.56 o 
  -6  -2   3      263.43      235.81      7.28 o 
  -5  -2   3      245.47      212.75      2.20 o 
  -4  -2   3      215.56      226.15      1.80 o 
  -3  -2   3      127.20      119.00      3.18 o 
  -2  -2   3      496.44      560.53      3.99 o 
  -1  -2   3     2327.10     2617.22     17.04 o 
   0  -2   3      439.07      507.31      2.72 o 
   1  -2   3      115.17      135.28      1.78 o 
   2  -2   3      922.17      898.66      5.99 o 
   3  -2   3      924.34     1064.88      7.74 o 
   4  -2   3       65.44       46.69      3.33 o 
   5  -2   3       17.57       22.11      2.92 o 
   6  -2   3      173.50      147.59      9.14 o 
   7  -2   3       45.90       39.90      8.91 o 
   8  -2   3        1.91       13.89      7.95 o 
   9  -2   3        7.98       10.05      7.45 o 
  10  -2   3        2.03        5.28      3.90 o 
 -11  -1   3        0.22        6.17      8.48 o 
 -10  -1   3        1.64       12.18      4.40 o 
  -9  -1   3        1.17       17.38      6.35 o 
  -8  -1   3        7.44        6.82      2.33 o 
  -7  -1   3       55.40       51.37      2.34 o 
  -6  -1   3      568.76      495.09     12.08 o 
  -5  -1   3     1189.30     1089.77      3.91 o 
  -4  -1   3        6.26        4.34      0.89 o 
  -3  -1   3     2919.47     2953.70     18.45 o 
  -2  -1   3       89.32      100.07      1.68 o 
  -1  -1   3     4088.45     4471.15     39.03 o 
   1  -1   3     2972.07     3240.23     15.89 o 
   2  -1   3     1848.08     2055.78     14.15 o 
   3  -1   3       91.38       90.41      3.60 o 
   4  -1   3       37.47       51.97      3.09 o 
   5  -1   3       44.33       34.78      4.10 o 
   6  -1   3       83.28       62.26      4.15 o 
   7  -1   3        9.25        5.28      4.38 o 
   8  -1   3        8.14       11.10      8.00 o 
   9  -1   3        0.63       13.30      9.21 o 
  10  -1   3        0.79        2.54      5.57 o 
 -11   0   3        0.06        7.99      7.83 o 
 -10   0   3        0.06       11.89      4.35 o 
  -9   0   3        9.76        5.18      5.07 o 
  -8   0   3        0.68        2.00      2.18 o 
  -7   0   3      112.61      101.45      2.45 o 
  -6   0   3       18.85       15.25      2.94 o 
  -5   0   3       91.35       86.88      1.81 o 
  -4   0   3      259.06      280.51      2.66 o 
  -3   0   3       27.39       20.98      1.15 o 
  -2   0   3        8.00       12.41      1.02 o 
  -1   0   3     3690.02     4128.70     29.38 o 
   1   0   3       96.90      114.98      1.28 o 
   2   0   3       78.62      100.07      2.35 o 
   3   0   3     2289.71     2734.93     15.73 o 
   4   0   3        1.35        6.33      2.65 o 
   5   0   3        0.18        0.81      3.68 o 
   6   0   3        0.50        6.25      2.54 o 
   7   0   3       89.73       74.36      2.94 o 
   8   0   3        0.17        5.32      4.97 o 
   9   0   3        0.14       -1.70      5.01 o 
  10   0   3        0.69       13.11      9.63 o 
 -11   1   3        0.23       10.99      7.70 o 
 -10   1   3        1.71        0.68      7.20 o 
  -9   1   3        1.18       -1.72      7.88 o 
  -8   1   3        7.37        2.51      3.22 o 
  -7   1   3       52.29       46.98      2.66 o 
  -6   1   3      572.73      485.81     13.52 o 
  -5   1   3     1191.85     1090.01     15.13 o 
  -4   1   3        6.58        5.22      1.32 o 
  -3   1   3     2942.75     3000.84     21.26 o 
  -2   1   3       91.18      102.17      1.72 o 
  -1   1   3     4036.15     4455.10     48.04 o 
   1   1   3     2972.12     3275.90     43.20 o 
   2   1   3     1876.00     2100.58     13.37 o 
   3   1   3       97.30       85.49      1.54 o 
   4   1   3       33.18       44.73      2.66 o 
   5   1   3       44.23       46.41      8.32 o 
   6   1   3       81.05       78.68      7.51 o 
   7   1   3        9.16       12.12      3.42 o 
   8   1   3        8.19       17.45      4.97 o 
   9   1   3        0.72        4.46      5.20 o 
  10   1   3        0.77        3.92     13.50 o 
 -11   2   3        0.60       10.95      7.96 o 
 -10   2   3        0.92       -0.97      6.60 o 
  -9   2   3       22.68       26.04      3.83 o 
  -8   2   3       37.85       39.63      4.50 o 
  -7   2   3        0.89        2.70      2.50 o 
  -6   2   3      262.84      217.65      4.57 o 
  -5   2   3      246.58      214.49      6.81 o 
  -4   2   3      215.66      225.32      2.08 o 
  -3   2   3      121.07      110.44      2.28 o 
  -2   2   3      502.19      569.69      6.30 o 
  -1   2   3     2338.88     2654.66     11.77 o 
   0   2   3      474.11      542.14      3.88 o 
   1   2   3      114.91      134.04      1.97 o 
   2   2   3      914.78      886.95      4.60 o 
   3   2   3      920.30     1065.55      3.17 o 
   4   2   3       63.42       44.63      2.61 o 
   5   2   3       17.78       27.66      3.90 o 
   6   2   3      172.89      170.13      9.93 o 
   7   2   3       45.36       45.03      8.95 o 
   8   2   3        1.96        9.22      3.51 o 
   9   2   3        8.18       12.77      5.04 o 
  10   2   3        2.02        2.29      5.19 o 
 -10   3   3        0.15        0.26      3.96 o 
  -9   3   3        3.00        4.10      3.54 o 
  -8   3   3        2.20        5.26      4.53 o 
  -7   3   3       68.42       86.54     10.91 o 
  -6   3   3       90.40       82.72      6.39 o 
  -5   3   3      300.67      314.35      4.70 o 
  -4   3   3       11.23       12.80      1.48 o 
  -3   3   3     1641.98     1676.83     16.00 o 
  -2   3   3       93.78      109.79      2.09 o 
  -1   3   3     5430.88     5860.80     46.89 o 
   0   3   3     5794.84     6468.26     60.36 o 
   1   3   3     2502.37     2591.48     19.43 o 
   2   3   3      524.15      606.86      8.37 o 
   3   3   3      303.69      343.83      3.38 o 
   4   3   3      143.62      142.44      2.54 o 
   5   3   3      154.71      137.33      4.96 o 
   6   3   3       37.91       31.14      3.38 o 
   7   3   3        2.22        6.78      7.43 o 
   8   3   3        3.33       23.06     13.67 o 
   9   3   3        7.64       31.19     12.61 o 
  10   3   3        1.78        3.85      4.81 o 
 -10   4   3        2.35        4.91      3.58 o 
  -9   4   3        0.76        3.80      3.83 o 
  -8   4   3        3.55        8.23      5.76 o 
  -7   4   3       47.93       51.15      6.67 o 
  -6   4   3        6.10        0.69      2.68 o 
  -5   4   3      542.31      520.05      8.55 o 
  -4   4   3       91.23       87.85      1.96 o 
  -3   4   3     1982.83     2058.04     20.31 o 
  -2   4   3      851.46      925.24      3.98 o 
  -1   4   3      198.13      215.81      4.25 o 
   0   4   3     6490.43     6904.51     58.25 o 
   1   4   3      474.86      562.87      2.79 o 
   2   4   3     3881.48     3878.30     32.78 o 
   3   4   3       13.04       14.02      1.33 o 
   4   4   3      753.91      737.06      3.94 o 
   5   4   3       10.25       10.51      3.16 o 
   6   4   3       49.93       55.53      3.51 o 
   7   4   3        6.28       -0.57      4.24 o 
   8   4   3       13.21       22.24      3.32 o 
   9   4   3       28.81       38.47      7.64 o 
  10   4   3        0.72       11.71      7.32 o 
 -10   5   3        1.71        5.35      6.23 o 
  -9   5   3        3.43        7.96      6.53 o 
  -8   5   3        3.50        4.90      3.57 o 
  -7   5   3        5.94       15.32      7.32 o 
  -6   5   3       26.02       20.02      2.97 o 
  -5   5   3      176.75      161.95      8.40 o 
  -4   5   3       76.49       65.39      1.83 o 
  -3   5   3      193.05      195.16      3.31 o 
  -2   5   3        3.16        5.86      1.69 o 
  -1   5   3      908.43     1050.88      6.81 o 
   0   5   3      752.90      858.14      8.37 o 
   1   5   3       83.55       81.26      1.14 o 
   2   5   3      174.99      195.29      1.98 o 
   3   5   3        4.30        7.73      1.37 o 
   4   5   3        2.72        3.53      2.34 o 
   5   5   3       29.54       27.60      3.24 o 
   6   5   3       15.06       11.18      2.58 o 
   7   5   3        3.08       -1.63      3.48 o 
   8   5   3        0.21        7.88      4.66 o 
   9   5   3        3.23        1.80      4.76 o 
 -10   6   3        0.32        2.82      7.22 o 
  -9   6   3        4.61        4.95      4.83 o 
  -8   6   3       10.79       19.10      7.26 o 
  -7   6   3       25.10       21.64      3.81 o 
  -6   6   3        0.12        3.66      2.98 o 
  -5   6   3       90.96       86.92      3.48 o 
  -4   6   3      114.11      111.65      1.90 o 
  -3   6   3      326.15      330.49      3.59 o 
  -2   6   3      117.54      107.62      4.29 o 
  -1   6   3     1523.32     1719.77      8.99 o 
   0   6   3      331.05      300.10      1.86 o 
   1   6   3       67.64       72.81      1.24 o 
   2   6   3      519.87      508.53      3.54 o 
   3   6   3        4.34        6.91      1.26 o 
   4   6   3      526.83      520.44      3.72 o 
   5   6   3        3.37       -0.47      2.82 o 
   6   6   3       90.28       87.15      3.03 o 
   7   6   3        2.26       -0.11      2.70 o 
   8   6   3        6.84       10.29      6.12 o 
   9   6   3       11.04       13.06      5.43 o 
 -10   7   3        0.73        1.67      5.36 o 
  -9   7   3        1.30        7.57      4.07 o 
  -8   7   3        0.24       -2.26      4.57 o 
  -7   7   3       18.46       15.71      3.07 o 
  -6   7   3       40.64       37.12      3.38 o 
  -5   7   3       13.39       11.31      3.08 o 
  -4   7   3      150.26      134.85      2.81 o 
  -3   7   3      416.65      391.49      3.50 o 
  -2   7   3     1262.05     1374.49      6.18 o 
  -1   7   3     2135.37     2240.53     10.56 o 
   0   7   3      293.82      293.75      2.31 o 
   1   7   3      126.34      132.45      2.35 o 
   2   7   3      235.78      245.67      3.08 o 
   3   7   3        8.15        6.83      1.36 o 
   4   7   3        4.21       10.43      3.11 o 
   5   7   3       16.40       11.90      2.95 o 
   6   7   3        2.96        3.25      2.72 o 
   7   7   3       10.16        6.75      2.78 o 
   8   7   3        6.69       11.98      3.56 o 
   9   7   3        1.41       10.57      8.58 o 
  -9   8   3        0.54        1.58      5.16 o 
  -8   8   3        2.70        0.07      3.99 o 
  -7   8   3        6.26        6.18      3.23 o 
  -6   8   3        0.29        3.74      3.28 o 
  -5   8   3       82.17       82.19      3.47 o 
  -4   8   3       86.32       98.40      3.32 o 
  -3   8   3      145.34      149.40      2.31 o 
  -2   8   3       11.29        7.41      2.21 o 
  -1   8   3      136.64      172.48      5.40 o 
   0   8   3      123.88      134.86      4.36 o 
   1   8   3       27.77       30.79      1.56 o 
   2   8   3      790.15      788.85      3.60 o 
   3   8   3        1.48        2.67      1.58 o 
   4   8   3      229.93      231.87      6.20 o 
   5   8   3        8.13        1.97      2.53 o 
   6   8   3       14.07       17.67      2.73 o 
   7   8   3        3.84        4.04      2.95 o 
   8   8   3        0.18        3.49      3.44 o 
   9   8   3        1.72        4.07      6.74 o 
  -9   9   3        0.61       -0.71      5.21 o 
  -8   9   3        1.99        2.38      4.02 o 
  -7   9   3       10.47        7.15      5.63 o 
  -6   9   3        0.74        2.90      3.34 o 
  -5   9   3      159.38      154.78      3.26 o 
  -4   9   3      120.42      115.81      3.19 o 
  -3   9   3      524.02      505.44      9.26 o 
  -2   9   3       19.23       17.70      3.05 o 
  -1   9   3      264.20      266.98      3.52 o 
   0   9   3      122.95      118.07      1.74 o 
   1   9   3      373.94      386.33      2.47 o 
   2   9   3      158.16      156.49      2.06 o 
   3   9   3       55.22       56.94      1.78 o 
   4   9   3       84.57       86.25      4.39 o 
   5   9   3        8.58        7.20      2.60 o 
   6   9   3       19.67       15.75      2.79 o 
   7   9   3        5.43        4.44      2.91 o 
   8   9   3        2.07        6.25      3.88 o 
   9   9   3        0.34       10.14      8.37 o 
  -9  10   3        0.66        9.06      5.11 o 
  -8  10   3        8.18       13.08      4.31 o 
  -7  10   3       12.08       14.74      4.21 o 
  -6  10   3        5.20        4.97      3.45 o 
  -5  10   3       25.87       27.21      2.80 o 
  -4  10   3        6.97       10.15      2.57 o 
  -3  10   3        6.08        6.91      2.09 o 
  -2  10   3      104.66      110.44      3.33 o 
  -1  10   3      104.32       97.98      2.69 o 
   0  10   3      136.01      124.54      2.03 o 
   1  10   3      325.63      328.64      2.58 o 
   2  10   3       43.47       38.28      1.77 o 
   3  10   3        4.79        6.07      2.11 o 
   4  10   3      127.64      140.83      3.24 o 
   5  10   3        0.55        1.26      2.30 o 
   6  10   3        0.75        2.04      2.85 o 
   7  10   3        0.57        0.77      3.65 o 
   8  10   3        1.43        8.65      5.04 o 
   9  10   3        1.15        3.08      7.81 o 
  -9  11   3        0.49        0.91      7.83 o 
  -8  11   3        0.41       -2.80      3.58 o 
  -7  11   3       60.56       59.33      4.82 o 
  -6  11   3        1.95       -3.35      3.59 o 
  -5  11   3       29.37       35.34      2.93 o 
  -4  11   3       39.96       35.11      2.80 o 
  -3  11   3      115.11      105.58      3.12 o 
  -2  11   3       64.79       62.28      2.15 o 
  -1  11   3      539.17      510.55      8.47 o 
   0  11   3       72.40       71.38      2.17 o 
   1  11   3      123.39      123.28      3.34 o 
   2  11   3       46.60       38.54      3.92 o 
   3  11   3       35.93       38.82      3.81 o 
   4  11   3       10.42       20.24      3.56 o 
   5  11   3      142.45      129.06      4.54 o 
   6  11   3        1.89       -0.44      3.51 o 
   7  11   3        1.02        3.42      4.07 o 
   8  11   3        3.48       10.36      5.52 o 
  -8  12   3        6.46        2.07      3.86 o 
  -7  12   3        0.15       -1.80      4.91 o 
  -6  12   3        1.92       -5.28      7.32 o 
  -5  12   3        1.10        5.64      2.89 o 
  -4  12   3        5.83        5.24      2.77 o 
  -3  12   3       47.24       42.89      3.05 o 
  -2  12   3        4.89        4.25      2.80 o 
  -1  12   3        3.20       -2.10      3.54 o 
   0  12   3        1.84       -2.01      3.85 o 
   1  12   3        2.10       -1.55      2.83 o 
   2  12   3       33.89       29.04      2.75 o 
   3  12   3       17.84       11.95      7.52 o 
   4  12   3      191.69      193.44      6.82 o 
   5  12   3       12.46       22.11      5.18 o 
   6  12   3        2.02        2.95      3.77 o 
   7  12   3        3.05        3.63      3.92 o 
   8  12   3        0.35        6.09      4.14 o 
  -8  13   3        0.64       -0.94      3.95 o 
  -7  13   3        1.88        0.22      3.99 o 
  -6  13   3        3.77        1.53      4.96 o 
  -5  13   3       26.86       25.50      3.07 o 
  -4  13   3       15.70       17.98      2.82 o 
  -3  13   3       63.41       67.09      4.68 o 
  -2  13   3       21.55       17.01      4.56 o 
  -1  13   3        8.76        4.28      3.85 o 
   0  13   3       37.04       32.79      2.97 o 
   1  13   3       53.98       52.95      3.23 o 
   2  13   3       36.19       37.98      2.90 o 
   3  13   3       29.53       29.48      5.55 o 
   4  13   3       67.03       64.50      4.21 o 
   5  13   3       59.15       62.95      5.98 o 
   6  13   3        3.41        3.29      5.52 o 
   7  13   3        0.64        1.45      5.88 o 
   8  13   3        0.67        6.82      6.76 o 
  -8  14   3        1.26       -2.63      5.14 o 
  -7  14   3        9.05        7.75      4.58 o 
  -6  14   3        2.64       -6.12      6.12 o 
  -5  14   3       13.57       13.06      4.66 o 
  -4  14   3        5.24       -2.79      4.46 o 
  -3  14   3        2.77       -2.01      9.31 o 
  -2  14   3        5.43        3.75      3.49 o 
  -1  14   3        1.81       -6.78     11.07 o 
   0  14   3       15.35       13.75      3.05 o 
   1  14   3       18.57       12.66      2.80 o 
   2  14   3       22.83       22.49      2.92 o 
   3  14   3       18.53       16.77      4.82 o 
   4  14   3       15.07       14.28      4.30 o 
   5  14   3        1.52        5.64      4.04 o 
   6  14   3        2.87        2.88      5.63 o 
   7  14   3        2.63        1.61      4.70 o 
  -7  15   3        0.76       -3.38      9.66 o 
  -6  15   3        1.70        3.05      6.15 o 
  -5  15   3        3.33        1.32      4.45 o 
  -4  15   3        0.48       -0.65      5.11 o 
  -3  15   3        4.59       -3.44      4.79 o 
  -2  15   3       16.25       10.86      4.79 o 
  -1  15   3       14.97       10.12      7.89 o 
   0  15   3       10.38        7.08      4.26 o 
   1  15   3        4.28        2.99      2.89 o 
   2  15   3        1.65        1.96      3.36 o 
   3  15   3       10.91        8.39      5.54 o 
   4  15   3       42.23       39.13      4.60 o 
   5  15   3       15.22       15.99      4.71 o 
   6  15   3        1.46        1.88      5.61 o 
   7  15   3        0.07       10.63      7.39 o 
  -6  16   3        2.48       -0.10      5.93 o 
  -5  16   3        1.69        1.95      7.73 o 
  -4  16   3        7.48        4.00      4.21 o 
  -3  16   3        7.00       -5.75      6.90 o 
  -2  16   3        3.98        0.70      5.07 o 
  -1  16   3       33.54       41.18     11.32 o 
   0  16   3        5.51        5.68      4.63 o 
   1  16   3       11.66        9.59      3.40 o 
   2  16   3       15.82       17.50      3.65 o 
   3  16   3        4.71        0.28      5.11 o 
   4  16   3        0.60       -4.64      6.42 o 
   5  16   3        1.40        5.17      4.13 o 
   6  16   3        1.06        2.34      5.40 o 
  -6  17   3        0.55       -7.20      7.20 o 
  -5  17   3        2.08        3.46      4.54 o 
  -4  17   3        3.68       -2.72      4.72 o 
  -3  17   3        0.22       -5.61      5.61 o 
  -2  17   3        1.19       -5.62      5.78 o 
  -1  17   3        5.16       14.32     10.13 o 
   0  17   3       23.63       31.43      6.19 o 
   1  17   3        0.18        1.09      5.45 o 
   2  17   3        2.18        5.17      5.53 o 
   3  17   3        2.48       -0.06      6.61 o 
   4  17   3       19.38       16.10      4.56 o 
   5  17   3        7.12       13.06      4.45 o 
  -5  18   3        3.41        8.81      7.90 o 
  -4  18   3        1.61        1.21      4.28 o 
  -3  18   3        2.53       -4.25      4.25 o 
  -2  18   3        4.50       -1.79      5.71 o 
  -1  18   3       18.67       12.88      7.72 o 
   0  18   3       19.15       25.67      8.20 o 
   1  18   3        2.81        4.25      9.13 o 
   2  18   3        1.70        8.55      6.13 o 
   3  18   3        0.22        5.04      8.51 o 
   4  18   3        2.02        2.44      4.88 o 
  -4  19   3        3.25        2.99      8.05 o 
  -3  19   3        4.10       -4.41      4.41 o 
  -2  19   3        0.67       -2.30      5.09 o 
  -1  19   3        7.24       -1.84      6.04 o 
   0  19   3        5.60       10.95      6.90 o 
   1  19   3        0.70        4.40      5.14 o 
   2  19   3        8.59       20.26     15.44 o 
   3  19   3        2.21        4.13     14.78 o 
  -3  20   3        0.23       -8.28      8.28 o 
  -2  20   3        1.53        0.57      7.89 o 
  -1  20   3        5.49        4.77      6.82 o 
   0  20   3        5.14       -3.23      4.63 o 
   1  20   3        1.10       23.25      8.20 o 
  -3 -20   4        0.40        3.85      6.47 o 
  -2 -20   4        0.09        2.41      7.16 o 
  -1 -20   4        1.28       -1.47      4.68 o 
   0 -20   4        7.53        7.60      4.31 o 
   1 -20   4        1.59       -1.67      5.12 o 
  -3 -19   4        6.99       11.35      5.19 o 
  -2 -19   4        6.44       13.37      4.93 o 
  -1 -19   4        0.06       -3.82      5.49 o 
   0 -19   4        7.13        9.99      4.19 o 
   1 -19   4        1.42        0.95      4.29 o 
   2 -19   4        4.01        2.97      5.35 o 
   3 -19   4        5.13        3.21      5.13 o 
  -4 -18   4        0.01        0.16      4.61 o 
  -3 -18   4        1.40        5.39      4.92 o 
  -2 -18   4        0.90        1.07      4.34 o 
  -1 -18   4       13.35       18.12      4.70 o 
   0 -18   4       16.74       17.25      4.25 o 
   1 -18   4        7.18        8.43      4.14 o 
   2 -18   4        1.60       -3.11      5.61 o 
   3 -18   4        2.11        2.41      4.76 o 
   4 -18   4        2.35        1.93      5.98 o 
  -6 -17   4        0.05       -2.37      6.17 o 
  -5 -17   4        3.60        5.95      4.48 o 
  -4 -17   4        2.16        3.58      4.56 o 
  -3 -17   4        4.89        6.56      4.99 o 
  -2 -17   4        5.36        6.19      4.52 o 
  -1 -17   4       17.45       14.41      3.57 o 
   0 -17   4        6.67        9.69      4.32 o 
   1 -17   4       13.40        9.96      3.96 o 
   2 -17   4        3.92        1.68      3.74 o 
   3 -17   4        4.04        4.70      5.45 o 
   4 -17   4        4.45        6.14      6.01 o 
   5 -17   4        7.16       12.21      6.06 o 
  -7 -16   4        1.25        5.00      7.91 o 
  -6 -16   4        2.21        3.85      7.74 o 
  -5 -16   4       15.86       15.65      4.54 o 
  -4 -16   4        2.14       -0.32      4.54 o 
  -3 -16   4       21.26       20.89      4.55 o 
  -2 -16   4        1.47        1.83      3.68 o 
  -1 -16   4       94.60      110.82      3.65 o 
   0 -16   4       57.77       48.80      3.30 o 
   1 -16   4       33.54       34.09      3.96 o 
   2 -16   4        6.08        4.88      3.62 o 
   3 -16   4        0.75       -2.23      5.24 o 
   4 -16   4       16.66       18.97      4.07 o 
   5 -16   4        4.62        8.26      4.05 o 
   6 -16   4        0.36        3.60      3.87 o 
  -7 -15   4        0.53        3.46      7.54 o 
  -6 -15   4        4.89        6.86      5.74 o 
  -5 -15   4        7.06        9.15      4.43 o 
  -4 -15   4        2.46        2.82      4.17 o 
  -3 -15   4        2.48        3.11      4.60 o 
  -2 -15   4       16.05       13.47      3.39 o 
  -1 -15   4       26.92       28.72      2.97 o 
   0 -15   4       16.87       19.06      3.65 o 
   1 -15   4        7.74        6.94      3.57 o 
   2 -15   4        2.63        1.79      3.50 o 
   3 -15   4        3.52        2.11      3.72 o 
   4 -15   4       11.18       10.65      3.82 o 
   5 -15   4       14.64       18.05      3.88 o 
   6 -15   4        2.28        6.55      3.76 o 
  -8 -14   4        2.53        7.87      6.29 o 
  -7 -14   4        2.55        3.60      4.57 o 
  -6 -14   4        9.20        8.54      4.02 o 
  -5 -14   4       13.86       14.88      3.88 o 
  -4 -14   4        1.26        1.00      3.44 o 
  -3 -14   4       72.24       72.04      6.82 o 
  -2 -14   4        3.56        3.14      3.00 o 
  -1 -14   4       84.42       91.02      2.67 o 
   0 -14   4        1.17       -0.24      3.42 o 
   1 -14   4       42.06       48.51      3.66 o 
   2 -14   4        0.45        2.07      2.73 o 
   3 -14   4       19.50       19.02      3.38 o 
   4 -14   4       73.48       73.47      4.61 o 
   5 -14   4        3.42        5.38      3.86 o 
   6 -14   4        1.05        3.48      3.76 o 
   7 -14   4        1.30        7.84      4.42 o 
  -8 -13   4        0.72       -2.53      5.22 o 
  -7 -13   4        4.26        9.34      3.00 o 
  -6 -13   4        4.56        4.55      2.68 o 
  -5 -13   4        4.33        6.25      2.46 o 
  -4 -13   4       10.74       11.37      2.86 o 
  -3 -13   4       33.13       34.76      2.83 o 
  -2 -13   4        6.27        4.61      1.94 o 
  -1 -13   4       85.91       88.38      2.58 o 
   0 -13   4        4.25        4.38      2.73 o 
   1 -13   4       19.08       23.30      3.44 o 
   2 -13   4      135.67      130.28      3.18 o 
   3 -13   4        0.21        2.20      2.59 o 
   4 -13   4       35.83       40.82      3.97 o 
   5 -13   4       15.09       16.34      3.80 o 
   6 -13   4        0.45        4.02      4.06 o 
   7 -13   4        1.14        4.58      4.09 o 
  -8 -12   4        2.38        5.43      4.03 o 
  -7 -12   4       16.23       17.57      2.93 o 
  -6 -12   4        0.56       -0.63      2.69 o 
  -5 -12   4        0.06       -0.08      2.42 o 
  -4 -12   4       32.84       29.77      2.34 o 
  -3 -12   4       12.93       11.91      2.14 o 
  -2 -12   4       34.40       35.65      1.59 o 
  -1 -12   4        1.33        1.68      1.63 o 
   0 -12   4       36.80       34.72      2.72 o 
   1 -12   4        1.54        1.24      3.03 o 
   2 -12   4       11.34       12.61      2.59 o 
   3 -12   4       12.46       13.52      2.63 o 
   4 -12   4       10.24       13.98      3.63 o 
   5 -12   4       38.11       35.06      3.98 o 
   6 -12   4        0.95        0.74      3.90 o 
   7 -12   4        5.38        7.99      4.19 o 
   8 -12   4        0.92        0.25      5.29 o 
  -9 -11   4        1.45        3.41      4.69 o 
  -8 -11   4        6.39        7.79      4.20 o 
  -7 -11   4        0.52        3.83      3.24 o 
  -6 -11   4        1.57        1.66      2.93 o 
  -5 -11   4       19.46       20.32      2.45 o 
  -4 -11   4       29.88       28.48      2.31 o 
  -3 -11   4       40.70       43.07      1.83 o 
  -2 -11   4      101.49      102.14      1.49 o 
  -1 -11   4      282.34      265.82      2.11 o 
   0 -11   4      245.10      223.90      3.22 o 
   1 -11   4       19.60       19.69      2.46 o 
   2 -11   4       33.19       26.92      2.57 o 
   3 -11   4       20.00       22.26      2.53 o 
   4 -11   4       90.20       92.48      3.97 o 
   5 -11   4       11.14       15.62      3.82 o 
   6 -11   4       19.41       22.61      3.91 o 
   7 -11   4        1.12        3.01      4.47 o 
   8 -11   4        0.81       -1.42      5.49 o 
  -9 -10   4        0.30        4.98      5.38 o 
  -8 -10   4        0.35        0.80      4.06 o 
  -7 -10   4        7.04       12.74      3.08 o 
  -6 -10   4       21.18       18.33      2.95 o 
  -5 -10   4       41.26       42.73      2.87 o 
  -4 -10   4       59.80       58.96      2.78 o 
  -3 -10   4       16.71       16.54      1.65 o 
  -2 -10   4      199.47      196.54      1.68 o 
  -1 -10   4       43.48       45.34      1.26 o 
   0 -10   4      112.29      110.77      1.79 o 
   1 -10   4       24.14       28.97      2.41 o 
   2 -10   4       12.16       10.20      2.44 o 
   3 -10   4       12.99        7.82      2.40 o 
   4 -10   4        6.23        4.49      3.39 o 
   5 -10   4       16.67        9.62      3.43 o 
   6 -10   4        2.06        5.28      3.94 o 
   7 -10   4        4.62        3.20      4.51 o 
   8 -10   4        0.99       -1.09      5.17 o 
  -9  -9   4        0.01        3.13      5.14 o 
  -8  -9   4        4.08        2.37      3.94 o 
  -7  -9   4       18.39       19.52      2.95 o 
  -6  -9   4        0.70        0.01      2.68 o 
  -5  -9   4        6.30        0.94      2.61 o 
  -4  -9   4       12.33       13.26      2.49 o 
  -3  -9   4        7.25        7.77      1.90 o 
  -2  -9   4       20.65       21.44      1.24 o 
  -1  -9   4      290.47      312.36      1.65 o 
   0  -9   4      229.81      211.20      1.87 o 
   1  -9   4       40.70       41.82      2.31 o 
   2  -9   4      468.20      449.77      9.36 o 
   3  -9   4      113.64       97.36      2.75 o 
   4  -9   4      343.93      325.07      7.31 o 
   5  -9   4       18.45       15.17      3.49 o 
   6  -9   4        8.64       11.86      3.63 o 
   7  -9   4        3.53        6.07      5.08 o 
   8  -9   4        1.75        3.54      4.51 o 
   9  -9   4        0.68        4.90      8.65 o 
 -10  -8   4        2.09       11.16      5.57 o 
  -9  -8   4        0.24        1.02      4.75 o 
  -8  -8   4       14.56       13.44      3.35 o 
  -7  -8   4       12.93       13.92      3.45 o 
  -6  -8   4        2.41        1.06      2.60 o 
  -5  -8   4       95.03       95.06      2.31 o 
  -4  -8   4       45.06       41.74      2.10 o 
  -3  -8   4      802.84      815.83      5.75 o 
  -2  -8   4        6.62       10.93      1.26 o 
  -1  -8   4      521.63      490.51      2.97 o 
   0  -8   4      791.15      850.36      4.00 o 
   1  -8   4      209.68      205.62      2.46 o 
   2  -8   4       59.11       51.25      2.33 o 
   3  -8   4      220.33      224.57      3.06 o 
   4  -8   4      103.50      108.16      4.87 o 
   5  -8   4       29.61       26.80      3.39 o 
   6  -8   4        9.81       17.59      3.48 o 
   7  -8   4        1.15       -3.19      6.60 o 
   8  -8   4        4.24        5.66      5.96 o 
   9  -8   4        0.70        3.79      4.96 o 
 -10  -7   4        1.09        3.46      4.22 o 
  -9  -7   4        2.19       -0.75      5.49 o 
  -8  -7   4        1.81        2.28      3.27 o 
  -7  -7   4        3.78        4.14      2.95 o 
  -6  -7   4        6.48        4.21      1.86 o 
  -5  -7   4       97.02       89.64      1.90 o 
  -4  -7   4       26.15       34.21      1.50 o 
  -3  -7   4      341.56      346.70      3.08 o 
  -2  -7   4       33.04       28.00      1.22 o 
  -1  -7   4     3853.56     4095.20     17.79 o 
   0  -7   4     1034.37     1068.22      3.90 o 
   1  -7   4       66.90       75.89      2.33 o 
   2  -7   4      152.42      160.46      2.55 o 
   3  -7   4        8.68        7.46      2.22 o 
   4  -7   4       20.96       27.36      2.37 o 
   5  -7   4       27.95       20.90      2.55 o 
   6  -7   4       29.18       29.79      4.96 o 
   7  -7   4        1.99        1.55      3.41 o 
   8  -7   4        0.63        5.78      7.59 o 
   9  -7   4        2.67       10.38      5.62 o 
 -10  -6   4        0.90       -2.01      3.73 o 
  -9  -6   4        7.20        7.05      3.55 o 
  -8  -6   4        1.56        0.13      3.00 o 
  -7  -6   4       76.69       75.43      2.74 o 
  -6  -6   4       14.08       10.42      1.68 o 
  -5  -6   4      109.27      101.35      2.60 o 
  -4  -6   4       26.88       25.98      1.94 o 
  -3  -6   4      672.25      613.68      4.05 o 
  -2  -6   4       20.85       21.46      0.77 o 
  -1  -6   4    11791.53    12293.42     29.78 o 
   0  -6   4     1755.97     1941.02      5.00 o 
   1  -6   4     4584.64     4687.20     20.99 o 
   2  -6   4      262.54      254.97      2.54 o 
   3  -6   4      300.16      308.73      8.52 o 
   4  -6   4       67.69       62.05      3.41 o 
   5  -6   4        7.89        5.18      2.45 o 
   6  -6   4       20.77       18.94      3.33 o 
   7  -6   4        0.42       -4.20      4.80 o 
   8  -6   4        3.72        4.93      5.51 o 
   9  -6   4        1.86       -1.47      3.94 o 
 -10  -5   4        0.16       -1.48      4.06 o 
  -9  -5   4        7.67        4.85      2.90 o 
  -8  -5   4        4.88        1.06      2.52 o 
  -7  -5   4        2.76        1.92      2.05 o 
  -6  -5   4       11.31       11.20      1.68 o 
  -5  -5   4       50.96       47.18      2.22 o 
  -4  -5   4       66.51       59.42      1.54 o 
  -3  -5   4      151.02      176.57      3.43 o 
  -2  -5   4      223.01      254.67      1.23 o 
  -1  -5   4      633.98      742.93      2.87 o 
   0  -5   4      534.94      610.54      2.87 o 
   1  -5   4     1140.35     1111.08      4.49 o 
   2  -5   4      277.48      333.81      3.87 o 
   3  -5   4       38.58       48.62      1.72 o 
   4  -5   4       52.20       50.45      2.19 o 
   5  -5   4       16.92        9.46      2.83 o 
   6  -5   4       25.06       27.81      3.20 o 
   7  -5   4        0.47        0.95      3.23 o 
   8  -5   4        5.40        7.76      3.96 o 
   9  -5   4        3.14       -2.07      6.56 o 
 -10  -4   4        1.54        2.09      3.16 o 
  -9  -4   4        5.76        4.71      2.85 o 
  -8  -4   4        6.12        7.36      2.60 o 
  -7  -4   4       50.55       54.70      3.12 o 
  -6  -4   4       80.41       73.93      1.99 o 
  -5  -4   4      686.40      640.00      9.13 o 
  -4  -4   4       48.23       49.79      1.45 o 
  -3  -4   4     5475.53     5721.70     24.09 o 
  -2  -4   4      632.32      739.46      1.67 o 
  -1  -4   4     1458.84     1496.53      6.61 o 
   0  -4   4       62.20       68.96      0.77 o 
   1  -4   4     1139.41     1212.29     10.42 o 
   2  -4   4      793.50      869.70      1.86 o 
   3  -4   4      337.90      304.91      3.14 o 
   4  -4   4       52.96       51.16      1.85 o 
   5  -4   4       60.23       60.22      3.05 o 
   6  -4   4       41.87       35.58      5.67 o 
   7  -4   4        4.17        6.94      3.29 o 
   8  -4   4       10.55       15.55      3.62 o 
   9  -4   4       12.72       17.21      3.99 o 
 -11  -3   4        0.27       -6.03      6.82 o 
 -10  -3   4        2.44        4.61      3.47 o 
  -9  -3   4        1.52        2.81      2.81 o 
  -8  -3   4        2.87       10.50      2.26 o 
  -7  -3   4       42.35       47.33      2.75 o 
  -6  -3   4      129.84      124.71      2.62 o 
  -5  -3   4       67.47       59.62      3.49 o 
  -4  -3   4       29.26       33.89      1.34 o 
  -3  -3   4     1105.24     1198.12      6.79 o 
  -2  -3   4     1606.62     1649.69     13.18 o 
  -1  -3   4      196.86      217.03      2.31 o 
   0  -3   4     2393.86     2540.34     16.18 o 
   1  -3   4      151.69      134.14      1.08 o 
   2  -3   4     2121.94     2302.14     12.29 o 
   3  -3   4      355.44      395.89      2.55 o 
   4  -3   4      144.47      153.85      2.99 o 
   5  -3   4       12.39       10.53      6.94 o 
   6  -3   4       14.76        7.25      7.86 o 
   7  -3   4        2.17       10.18      4.98 o 
   8  -3   4        7.20       29.75      7.13 o 
   9  -3   4        0.84        9.58      4.07 o 
  10  -3   4        1.84        3.49      4.10 o 
 -11  -2   4        0.05        1.20      7.74 o 
 -10  -2   4        1.59        8.68      4.03 o 
  -9  -2   4        0.56        8.55      3.75 o 
  -8  -2   4       43.14       46.08      2.56 o 
  -7  -2   4       10.07       20.88      4.28 o 
  -6  -2   4      282.36      239.50      5.26 o 
  -5  -2   4      585.37      514.60      2.99 o 
  -4  -2   4        6.99       11.23      1.55 o 
  -3  -2   4      291.60      231.20      2.23 o 
  -2  -2   4      100.58      103.02      1.21 o 
  -1  -2   4     5703.15     6239.12     40.55 o 
   0  -2   4     2124.26     2368.03     12.83 o 
   1  -2   4     1118.01     1207.21      3.78 o 
   2  -2   4      268.47      358.15      1.60 o 
   3  -2   4       16.77       24.59      2.17 o 
   4  -2   4      132.43      105.53      3.21 o 
   5  -2   4       12.01       12.68      3.43 o 
   6  -2   4       30.17       41.74     13.08 o 
   7  -2   4       12.91        6.21      5.97 o 
   8  -2   4        6.20       20.08      7.89 o 
   9  -2   4        1.75       14.55      5.85 o 
  10  -2   4        0.41        5.45      4.15 o 
 -11  -1   4        0.26       -4.63      7.73 o 
 -10  -1   4        3.49       14.77      3.97 o 
  -9  -1   4       15.47       26.65      5.00 o 
  -8  -1   4       19.37       22.90      2.39 o 
  -7  -1   4       22.86       15.44      2.58 o 
  -6  -1   4      345.71      337.57     18.53 o 
  -5  -1   4      946.15      822.12      9.47 o 
  -4  -1   4        8.57       10.27      0.98 o 
  -3  -1   4      123.02      114.41      1.35 o 
  -2  -1   4      100.76      112.77      1.59 o 
  -1  -1   4      588.37      662.04      5.60 o 
   0  -1   4     2564.23     2756.25     18.06 o 
   1  -1   4      305.76      343.95      5.31 o 
   2  -1   4     2034.68     2139.09     19.28 o 
   3  -1   4      563.47      562.85     10.12 o 
   4  -1   4      626.21      593.04      7.48 o 
   5  -1   4       63.96       62.99      4.37 o 
   6  -1   4      327.60      302.34      5.81 o 
   7  -1   4        2.85        5.06      3.11 o 
   8  -1   4        9.78       47.19      8.45 o 
   9  -1   4       11.43       13.72      6.92 o 
  10  -1   4        1.66        1.22      6.19 o 
 -11   0   4        0.57        8.93      7.80 o 
 -10   0   4        0.05       19.49      5.29 o 
  -9   0   4        0.05        4.62      3.93 o 
  -8   0   4       22.27       29.13      2.34 o 
  -7   0   4       11.89        6.29      2.50 o 
  -6   0   4      599.57      519.91     16.96 o 
  -5   0   4      215.50      184.44      4.59 o 
  -4   0   4       93.08       89.15      1.36 o 
  -3   0   4      542.49      586.24      2.94 o 
  -2   0   4      205.95      173.63      2.25 o 
  -1   0   4      382.02      444.73      1.92 o 
   0   0   4      805.11      858.36      4.64 o 
   1   0   4       22.71       24.51      1.07 o 
   2   0   4     1887.35     1921.04     14.27 o 
   3   0   4       54.38       49.55      1.81 o 
   4   0   4       86.32      104.76      5.95 o 
   5   0   4       26.74       22.45      3.95 o 
   6   0   4       54.50       62.93      3.85 o 
   7   0   4        8.11        7.80      3.58 o 
   8   0   4       48.18       66.94      5.31 o 
   9   0   4        1.90        7.33      5.58 o 
  10   0   4        0.06        6.81      5.25 o 
 -11   1   4        0.27       16.38      7.32 o 
 -10   1   4        3.29       -2.82      6.18 o 
  -9   1   4       16.06       10.87      3.84 o 
  -8   1   4       19.70       25.43      2.75 o 
  -7   1   4       24.44       16.57      2.50 o 
  -6   1   4      349.31      335.72      5.06 o 
  -5   1   4      964.39      829.87     10.93 o 
  -4   1   4        7.94       10.85      1.75 o 
  -3   1   4      122.86      114.96      1.07 o 
  -2   1   4       95.61      102.83      3.37 o 
  -1   1   4      592.50      653.41      2.68 o 
   0   1   4     2540.42     2786.53     13.30 o 
   1   1   4      305.50      351.52      2.37 o 
   2   1   4     2041.59     2148.72     12.76 o 
   3   1   4      568.99      559.45      3.77 o 
   4   1   4      632.93      609.21      3.06 o 
   5   1   4       63.53       62.78      4.18 o 
   6   1   4      327.17      319.31      5.65 o 
   7   1   4        2.81        5.34      4.08 o 
   8   1   4        9.88       29.76      5.37 o 
   9   1   4       11.18       12.74      5.31 o 
  10   1   4        1.63        5.43      7.07 o 
 -11   2   4        0.04       16.06      7.28 o 
 -10   2   4        1.51        5.56      5.01 o 
  -9   2   4        0.63        0.85      3.70 o 
  -8   2   4       42.49       40.90      3.44 o 
  -7   2   4        9.52       14.62      2.49 o 
  -6   2   4      288.54      241.46      3.82 o 
  -5   2   4      582.87      512.38      6.46 o 
  -4   2   4        6.57       12.57      2.56 o 
  -3   2   4      287.26      228.22      2.39 o 
  -2   2   4      100.41      102.83      1.63 o 
  -1   2   4     5681.81     6330.18     94.01 o 
   0   2   4     2115.76     2361.34      9.46 o 
   1   2   4     1108.96     1195.05     12.15 o 
   2   2   4      263.22      353.60      4.93 o 
   3   2   4       14.59       18.26      1.44 o 
   4   2   4      135.36      102.02      2.08 o 
   5   2   4       11.73        9.77      3.13 o 
   6   2   4       29.72       42.47      5.49 o 
   7   2   4       12.92        8.69      4.33 o 
   8   2   4        5.72       15.72      6.28 o 
   9   2   4        1.76        7.69      5.36 o 
  10   2   4        0.38       15.41     14.79 o 
 -10   3   4        2.52        4.38      5.09 o 
  -9   3   4        1.47        0.96      3.72 o 
  -8   3   4        2.99        6.69      3.26 o 
  -7   3   4       41.97       53.04      9.48 o 
  -6   3   4      127.40      112.78      3.18 o 
  -5   3   4       63.19       54.42      3.61 o 
  -4   3   4       30.00       31.19      1.62 o 
  -3   3   4     1112.17     1227.35     11.77 o 
  -2   3   4     1608.92     1681.54     14.35 o 
  -1   3   4      185.48      197.80      1.58 o 
   0   3   4     2406.93     2570.66     15.43 o 
   1   3   4      150.45      138.49      4.68 o 
   2   3   4     2083.97     2260.66     17.40 o 
   3   3   4      348.99      399.31      2.32 o 
   4   3   4      136.72      149.86      2.28 o 
   5   3   4       12.07       11.54      3.15 o 
   6   3   4       15.94       22.03      4.67 o 
   7   3   4        2.24       -0.28      4.21 o 
   8   3   4        7.12       23.48      6.54 o 
   9   3   4        0.80       10.97      5.75 o 
 -10   4   4        1.61        6.54      5.42 o 
  -9   4   4        5.53        7.40      3.83 o 
  -8   4   4        6.25        9.09      5.77 o 
  -7   4   4       52.10       55.71      4.48 o 
  -6   4   4       77.67       74.01      3.88 o 
  -5   4   4      682.43      647.07      7.45 o 
  -4   4   4       46.48       44.19      1.73 o 
  -3   4   4     5458.83     5705.22     45.62 o 
  -2   4   4      633.05      743.28      3.33 o 
  -1   4   4     1527.33     1588.24      7.53 o 
   0   4   4       61.53       69.92      1.65 o 
   1   4   4     1151.61     1235.24      3.18 o 
   2   4   4      805.93      898.88      9.63 o 
   3   4   4      339.93      307.03      2.19 o 
   4   4   4       52.53       52.88      2.07 o 
   5   4   4       60.40       60.28      3.25 o 
   6   4   4       41.16       35.69      3.49 o 
   7   4   4        4.32       -1.89      4.08 o 
   8   4   4       10.86       17.27      5.25 o 
   9   4   4       12.73       35.52     10.50 o 
 -10   5   4        0.16       -1.01      6.27 o 
  -9   5   4        7.73        9.28      7.01 o 
  -8   5   4        4.79       12.52      7.38 o 
  -7   5   4        2.92        7.90      4.92 o 
  -6   5   4       11.23        5.89      3.22 o 
  -5   5   4       50.57       50.10      3.04 o 
  -4   5   4       66.17       57.84      2.42 o 
  -3   5   4      149.25      178.94      2.13 o 
  -2   5   4      221.14      253.89      2.74 o 
  -1   5   4      648.50      773.90      6.58 o 
   0   5   4      535.66      628.86      3.41 o 
   1   5   4     1134.97     1117.56      9.33 o 
   2   5   4      282.39      345.19      2.72 o 
   3   5   4       39.97       53.03      1.92 o 
   4   5   4       51.28       50.16      2.03 o 
   5   5   4       17.08       13.47      3.00 o 
   6   5   4       24.52       26.63      3.89 o 
   7   5   4        0.47       -0.83      3.51 o 
   8   5   4        5.50       11.88      4.18 o 
   9   5   4        3.16        4.37      4.42 o 
 -10   6   4        0.91        6.41      5.42 o 
  -9   6   4        7.32        8.87      5.47 o 
  -8   6   4        1.78        9.00      5.95 o 
  -7   6   4       75.20       68.90      4.40 o 
  -6   6   4       14.38       11.39      3.78 o 
  -5   6   4      112.79      102.43      4.45 o 
  -4   6   4       27.28       25.16      2.98 o 
  -3   6   4      688.85      644.79      5.07 o 
  -2   6   4       20.00       18.57      1.92 o 
  -1   6   4    11741.35    12404.18     90.06 o 
   0   6   4     1761.22     1985.67     15.03 o 
   1   6   4     4585.22     4699.91     20.74 o 
   2   6   4      256.02      243.60      3.21 o 
   3   6   4      304.04      315.25      2.39 o 
   4   6   4       67.27       57.93      2.11 o 
   5   6   4        8.28        7.53      2.59 o 
   6   6   4       21.30       22.14      3.42 o 
   7   6   4        0.36       -1.56      2.73 o 
   8   6   4        3.53        4.67      4.95 o 
   9   6   4        1.91        3.46      4.18 o 
 -10   7   4        1.10        5.44      5.10 o 
  -9   7   4        2.14        1.90      4.99 o 
  -8   7   4        1.96        1.75      4.95 o 
  -7   7   4        3.88        4.35      3.60 o 
  -6   7   4        6.64       -2.18      3.45 o 
  -5   7   4       96.56       90.84      6.99 o 
  -4   7   4       26.31       34.23      3.04 o 
  -3   7   4      341.60      347.22      2.62 o 
  -2   7   4       33.75       24.78      3.21 o 
  -1   7   4     3841.93     4096.18     55.24 o 
   0   7   4     1026.57     1086.18      5.59 o 
   1   7   4       70.70       86.14      2.22 o 
   2   7   4      159.98      168.36      2.40 o 
   3   7   4        9.17        7.55      1.48 o 
   4   7   4       20.49       28.17      2.24 o 
   5   7   4       27.55       23.72      3.18 o 
   6   7   4       28.51       24.33      2.85 o 
   7   7   4        1.96       -1.35      3.00 o 
   8   7   4        0.69        7.38      3.18 o 
   9   7   4        2.66        4.17      7.18 o 
  -9   8   4        0.21        0.37      4.86 o 
  -8   8   4       14.42       11.88      4.90 o 
  -7   8   4       13.22       14.15      3.09 o 
  -6   8   4        2.17       -2.70      4.38 o 
  -5   8   4       89.06       87.28      5.28 o 
  -4   8   4       45.66       42.47      2.72 o 
  -3   8   4      789.76      812.43      6.21 o 
  -2   8   4        6.50        1.07      4.11 o 
  -1   8   4      544.71      516.42      7.39 o 
   0   8   4      789.36      861.50      5.62 o 
   1   8   4      208.11      210.41      2.03 o 
   2   8   4       58.05       54.38      1.47 o 
   3   8   4      216.31      215.52      2.83 o 
   4   8   4      102.67      108.62      5.79 o 
   5   8   4       29.18       25.98      3.07 o 
   6   8   4        9.57       11.23      2.80 o 
   7   8   4        1.16       -0.64      3.11 o 
   8   8   4        4.20        9.70      4.22 o 
   9   8   4        0.68       13.54      7.64 o 
  -9   9   4        0.02       -2.62      4.95 o 
  -8   9   4        3.97        8.08      4.26 o 
  -7   9   4       18.17       15.54      3.40 o 
  -6   9   4        0.62       -3.23      3.93 o 
  -5   9   4        6.85        5.44      3.49 o 
  -4   9   4       12.06        9.98      2.60 o 
  -3   9   4        7.24        2.77      2.17 o 
  -2   9   4       22.46       12.42      6.64 o 
  -1   9   4      292.28      303.66      7.32 o 
   0   9   4      239.50      223.43      1.99 o 
   1   9   4       39.63       39.08      1.36 o 
   2   9   4      467.73      442.90      3.56 o 
   3   9   4      112.14       98.37      1.96 o 
   4   9   4      346.01      324.74      5.88 o 
   5   9   4       18.69       16.07      2.39 o 
   6   9   4        9.41        9.24      2.86 o 
   7   9   4        3.61        2.73      2.97 o 
   8   9   4        1.78        1.06      3.89 o 
   9   9   4        0.67       -1.38      7.01 o 
  -9  10   4        0.30        2.55      5.36 o 
  -8  10   4        0.35        1.58      4.15 o 
  -7  10   4        7.08       11.12      3.56 o 
  -6  10   4       21.32       15.72      6.74 o 
  -5  10   4       41.66       44.71      4.25 o 
  -4  10   4       58.51       57.85      3.27 o 
  -3  10   4       18.06       15.70      2.22 o 
  -2  10   4      197.95      181.52     13.01 o 
  -1  10   4       42.93       48.44     12.21 o 
   0  10   4      112.21      105.67      1.96 o 
   1  10   4       24.27       25.44      3.09 o 
   2  10   4       12.29       12.50      2.08 o 
   3  10   4       13.35       10.38      1.76 o 
   4  10   4        5.87        4.32      2.32 o 
   5  10   4       16.72        9.82      2.65 o 
   6  10   4        2.10        2.99      2.77 o 
   7  10   4        4.62        2.84      3.20 o 
   8  10   4        0.95        5.01      5.07 o 
  -9  11   4        1.44       -1.48      6.31 o 
  -8  11   4        6.38        9.25      3.66 o 
  -7  11   4        0.55        1.54      4.28 o 
  -6  11   4        1.80       -1.78      3.94 o 
  -5  11   4       20.12       19.58      3.86 o 
  -4  11   4       29.96       27.54      4.02 o 
  -3  11   4       41.37       42.10      5.10 o 
  -2  11   4      100.43       93.65      8.61 o 
  -1  11   4      286.23      268.43      3.21 o 
   0  11   4      242.02      226.20      2.73 o 
   1  11   4       20.21       18.88      1.71 o 
   2  11   4       31.02       29.80      3.11 o 
   3  11   4       20.48       19.57      2.60 o 
   4  11   4       89.81       85.57      3.06 o 
   5  11   4       11.17       18.88      4.19 o 
   6  11   4       19.24       20.78      4.02 o 
   7  11   4        1.11        4.16      3.72 o 
   8  11   4        0.74        5.33      5.64 o 
  -8  12   4        2.47        2.53      3.77 o 
  -7  12   4       16.22       14.26      3.58 o 
  -6  12   4        0.68       -4.58      5.81 o 
  -5  12   4        0.02       -0.59      4.32 o 
  -4  12   4       32.64       25.99      2.87 o 
  -3  12   4       13.99       10.97      3.32 o 
  -2  12   4       34.89       35.42      4.97 o 
  -1  12   4        1.57        1.34      2.09 o 
   0  12   4       37.36       31.99      2.88 o 
   1  12   4        1.22       -1.75      2.56 o 
   2  12   4       11.81       11.56      2.76 o 
   3  12   4       12.96        8.57      3.60 o 
   4  12   4       10.28       10.77      3.73 o 
   5  12   4       37.83       33.06      4.44 o 
   6  12   4        1.02       -2.51      5.62 o 
   7  12   4        5.32        2.15      3.87 o 
   8  12   4        0.96       10.18      4.43 o 
  -8  13   4        0.78        2.79      3.55 o 
  -7  13   4        4.18        1.29      3.55 o 
  -6  13   4        4.46       -0.29      3.95 o 
  -5  13   4        4.18        2.21      2.95 o 
  -4  13   4       10.63        9.02      3.41 o 
  -3  13   4       33.09       30.02      4.41 o 
  -2  13   4        5.88        1.55      3.42 o 
  -1  13   4       84.05       84.25      3.57 o 
   0  13   4        4.00       -1.66      2.84 o 
   1  13   4       18.17       20.61      3.09 o 
   2  13   4      134.25      127.13      3.32 o 
   3  13   4        0.25       -2.05      4.66 o 
   4  13   4       33.75       38.23      6.15 o 
   5  13   4       14.99       15.92      4.36 o 
   6  13   4        0.37       -4.43      5.28 o 
   7  13   4        1.13        3.14      5.93 o 
   8  13   4        1.04        5.74      7.12 o 
  -8  14   4        2.47       -0.30      5.12 o 
  -7  14   4        2.74        1.07      3.53 o 
  -6  14   4        8.96        5.30      3.74 o 
  -5  14   4       14.67       14.99      5.50 o 
  -4  14   4        1.27       -3.53      3.92 o 
  -3  14   4       71.90       73.00      9.44 o 
  -2  14   4        3.46       -1.88      4.71 o 
  -1  14   4       84.41       83.02      4.45 o 
   0  14   4        1.01       -2.73      2.94 o 
   1  14   4       42.11       43.72      2.98 o 
   2  14   4        0.53        3.23      2.98 o 
   3  14   4       19.16       19.17      4.50 o 
   4  14   4       74.31       69.55      7.30 o 
   5  14   4        3.42        4.15      4.76 o 
   6  14   4        1.06       -2.49      5.66 o 
   7  14   4        1.31        4.75      5.38 o 
  -7  15   4        0.55        3.10      4.39 o 
  -6  15   4        4.92       -1.48      5.24 o 
  -5  15   4        7.06        9.20      4.10 o 
  -4  15   4        2.51       -1.97      4.39 o 
  -3  15   4        2.25       -1.30      4.44 o 
  -2  15   4       16.20        7.12      4.87 o 
  -1  15   4       26.98       25.19      4.45 o 
   0  15   4       17.18       16.56      3.05 o 
   1  15   4        8.06       11.23      2.98 o 
   2  15   4        2.85        3.05      3.65 o 
   3  15   4        3.45        3.38      6.36 o 
   4  15   4       11.52       11.21      4.31 o 
   5  15   4       14.80       16.57      4.59 o 
   6  15   4        2.31        2.21      5.40 o 
  -6  16   4        2.22       -1.73      5.36 o 
  -5  16   4       15.27       11.05      5.19 o 
  -4  16   4        2.09       -4.22      4.22 o 
  -3  16   4       20.84       14.05      3.90 o 
  -2  16   4        1.53       -3.86      4.96 o 
  -1  16   4       93.64      109.27     11.79 o 
   0  16   4       57.72       56.69      5.16 o 
   1  16   4       32.86       39.08      4.81 o 
   2  16   4        6.14        9.20      3.83 o 
   3  16   4        0.72        0.79      4.08 o 
   4  16   4       16.31       13.35      4.74 o 
   5  16   4        4.69       12.49      4.09 o 
   6  16   4        0.34        5.18      6.94 o 
  -6  17   4        0.06       -1.91      7.48 o 
  -5  17   4        3.59        2.25      6.14 o 
  -4  17   4        2.11       -4.13      4.13 o 
  -3  17   4        4.99       -3.88      4.18 o 
  -2  17   4        5.46       -2.20      4.98 o 
  -1  17   4       17.71       21.11      4.70 o 
   0  17   4        6.75       11.42      5.26 o 
   1  17   4       13.30       17.32      4.27 o 
   2  17   4        4.00        9.21      3.61 o 
   3  17   4        3.89        3.60      9.52 o 
   4  17   4        4.51        5.50      4.78 o 
   5  17   4        7.06       14.13      4.31 o 
  -5  18   4        3.77        0.60      7.30 o 
  -4  18   4        0.01       -1.32      4.95 o 
  -3  18   4        1.38       -4.12      4.12 o 
  -2  18   4        0.89       -1.97      5.36 o 
  -1  18   4       13.99        7.81      7.53 o 
   0  18   4       16.73       20.29      4.91 o 
   1  18   4        7.54        6.88      5.22 o 
   2  18   4        1.54       -2.56     13.11 o 
   3  18   4        2.12        3.02      5.73 o 
   4  18   4        2.40        1.00      5.02 o 
  -4  19   4        3.34        0.06      6.90 o 
  -3  19   4        6.95        3.63      6.48 o 
  -2  19   4        6.40        6.84      6.31 o 
  -1  19   4        0.07       -4.18      8.58 o 
   0  19   4        7.00       13.20      8.24 o 
   1  19   4        1.43        7.62      8.81 o 
   2  19   4        3.95       13.93      7.36 o 
  -2  20   4        0.10       -7.18      7.34 o 
  -1  20   4        1.22       -4.26      8.89 o 
   0  20   4        7.51       17.67      4.66 o 
   1  20   4        1.54       13.32      7.55 o 
  -1 -20   5        1.13        1.91      7.85 o 
   0 -20   5        1.35        0.26      5.07 o 
   1 -20   5        1.53        3.55      5.76 o 
  -3 -19   5        0.56        4.26      4.82 o 
  -2 -19   5        0.44        1.85      4.72 o 
  -1 -19   5        4.28        4.05      5.19 o 
   0 -19   5        0.92        1.60      4.26 o 
   1 -19   5        0.36       -0.30      4.08 o 
   2 -19   5        0.24       -0.33      4.93 o 
  -4 -18   5        0.69        3.05      6.80 o 
  -3 -18   5        2.14        1.12      4.82 o 
  -2 -18   5        0.95        2.60      4.93 o 
  -1 -18   5        2.91        2.54      4.65 o 
   0 -18   5        9.81        8.86      4.53 o 
   1 -18   5       10.82       10.23      3.42 o 
   2 -18   5        1.33       -0.70      5.23 o 
   3 -18   5        2.17        3.20      5.85 o 
   4 -18   5        1.29        2.74      5.22 o 
  -6 -17   5        1.66        0.65      7.23 o 
  -5 -17   5        2.33        7.33      7.92 o 
  -4 -17   5       12.33       15.76      4.62 o 
  -3 -17   5        0.47        0.29      4.21 o 
  -2 -17   5        2.12        0.51      4.61 o 
  -1 -17   5       13.40       12.84      4.27 o 
   0 -17   5       13.00       10.90      3.26 o 
   1 -17   5        6.05        5.73      3.95 o 
   2 -17   5        1.65        1.31      3.90 o 
   3 -17   5       10.64       12.04      5.76 o 
   4 -17   5        1.50        6.14      5.17 o 
   5 -17   5        2.31        5.42      3.89 o 
  -6 -16   5        3.06        5.75      8.05 o 
  -5 -16   5        2.62        5.23      7.09 o 
  -4 -16   5       11.76       15.27      4.86 o 
  -3 -16   5        1.10       -0.27      4.48 o 
  -2 -16   5       10.77       12.39      3.30 o 
  -1 -16   5       45.67       46.51      3.45 o 
   0 -16   5       47.98       53.47      3.50 o 
   1 -16   5        1.62        1.54      4.01 o 
   2 -16   5       17.93       17.17      3.92 o 
   3 -16   5        1.85        2.51      3.75 o 
   4 -16   5        1.44        4.08      3.84 o 
   5 -16   5        3.47        7.82      5.37 o 
   6 -16   5        0.18        7.18      7.08 o 
  -7 -15   5        0.51        0.04      6.36 o 
  -6 -15   5        0.54       -0.97      6.57 o 
  -5 -15   5       20.14       19.05      4.47 o 
  -4 -15   5       16.91       18.99      4.73 o 
  -3 -15   5        6.11        3.70      4.07 o 
  -2 -15   5        1.86       -1.37      3.07 o 
  -1 -15   5       27.18       29.21      2.70 o 
   0 -15   5        7.03        2.27      3.14 o 
   1 -15   5       23.90       20.19      3.75 o 
   2 -15   5        7.62        8.16      3.75 o 
   3 -15   5        0.38        1.21      3.85 o 
   4 -15   5       12.75       13.23      3.73 o 
   5 -15   5        2.02        2.41      3.90 o 
   6 -15   5        0.60        3.34      4.25 o 
  -7 -14   5        6.21        7.08      4.03 o 
  -6 -14   5        1.10        2.62      4.21 o 
  -5 -14   5       10.81       11.31      3.21 o 
  -4 -14   5        7.49        9.98      3.08 o 
  -3 -14   5        2.41        3.16      2.72 o 
  -2 -14   5       18.16       18.62      2.90 o 
  -1 -14   5       47.95       42.27      2.52 o 
   0 -14   5       32.78       31.13      3.02 o 
   1 -14   5       10.78       10.60      3.68 o 
   2 -14   5        1.79        3.48      2.70 o 
   3 -14   5       10.61       10.33      2.96 o 
   4 -14   5       23.15       23.95      3.89 o 
   5 -14   5        5.82        5.58      3.66 o 
   6 -14   5        0.78        4.60      4.02 o 
   7 -14   5        0.49        3.82      5.11 o 
  -8 -13   5        0.49        2.90      4.21 o 
  -7 -13   5        0.36        1.05      3.21 o 
  -6 -13   5        3.34        3.11      2.69 o 
  -5 -13   5       39.27       36.55      3.13 o 
  -4 -13   5       32.96       32.51      2.84 o 
  -3 -13   5       64.50       59.96      2.86 o 
  -2 -13   5       36.36       33.32      1.75 o 
  -1 -13   5      265.07      257.98      2.76 o 
   0 -13   5       55.25       55.16      4.02 o 
   1 -13   5       37.21       31.74      3.45 o 
   2 -13   5       12.48       15.09      3.30 o 
   3 -13   5       10.62       12.33      2.75 o 
   4 -13   5        4.05        8.58      3.76 o 
   5 -13   5       31.18       40.77      4.14 o 
   6 -13   5        1.10        3.71      4.94 o 
   7 -13   5        4.18        3.54      5.13 o 
  -9 -12   5        0.16        4.52      6.94 o 
  -8 -12   5        0.82        4.04      3.72 o 
  -7 -12   5        9.03       13.89      3.40 o 
  -6 -12   5        4.69        4.29      2.64 o 
  -5 -12   5        0.27        1.71      2.40 o 
  -4 -12   5       11.00        7.45      2.17 o 
  -3 -12   5       84.15       99.24      2.44 o 
  -2 -12   5        3.08        3.22      1.58 o 
  -1 -12   5      169.48      165.13      1.94 o 
   0 -12   5        5.55        2.21      3.16 o 
   1 -12   5       40.45       40.49      3.40 o 
   2 -12   5        0.93        0.28      2.54 o 
   3 -12   5       58.90       57.17      2.84 o 
   4 -12   5       21.33       22.46      3.74 o 
   5 -12   5        6.15        8.30      3.83 o 
   6 -12   5        1.74        4.44      3.98 o 
   7 -12   5        0.04        0.22      5.11 o 
  -9 -11   5        1.50        4.11      4.55 o 
  -8 -11   5        3.67        3.72      5.68 o 
  -7 -11   5       10.88       11.11      3.73 o 
  -6 -11   5        9.34        7.76      2.95 o 
  -5 -11   5        5.14        6.47      2.74 o 
  -4 -11   5        0.24        0.67      2.12 o 
  -3 -11   5      114.04      116.89      2.26 o 
  -2 -11   5      101.95       96.61      1.74 o 
  -1 -11   5       30.90       33.35      1.57 o 
   0 -11   5      223.70      222.16      7.50 o 
   1 -11   5      108.43      112.61      2.80 o 
   2 -11   5        1.59       -0.34      2.52 o 
   3 -11   5       49.09       53.45      2.76 o 
   4 -11   5       84.97       82.30      3.82 o 
   5 -11   5        3.41        2.29      3.65 o 
   6 -11   5       15.44       21.81      4.04 o 
   7 -11   5       10.95       13.67      5.51 o 
   8 -11   5        0.24       -0.36      5.59 o 
  -9 -10   5        0.03        6.40      5.78 o 
  -8 -10   5        0.42        1.59      5.72 o 
  -7 -10   5        1.83       -0.15      3.09 o 
  -6 -10   5       10.64        8.68      2.82 o 
  -5 -10   5       34.61       34.01      2.76 o 
  -4 -10   5       18.89       17.21      2.54 o 
  -3 -10   5      243.45      250.34      2.57 o 
  -2 -10   5       34.44       33.66      1.34 o 
  -1 -10   5     1734.58     1772.28      7.79 o 
   0 -10   5       11.80        9.19      1.65 o 
   1 -10   5      260.07      280.96      6.88 o 
   2 -10   5       26.11       24.96      2.51 o 
   3 -10   5       47.01       45.11      2.65 o 
   4 -10   5       91.34       90.48      3.89 o 
   5 -10   5       37.21       37.69      3.87 o 
   6 -10   5        4.48        9.66      3.84 o 
   7 -10   5        0.27        3.09      4.87 o 
   8 -10   5        0.19        0.77      5.46 o 
  -9  -9   5        0.24       -0.49      5.03 o 
  -8  -9   5        7.54        9.88      5.53 o 
  -7  -9   5       25.80       31.32      3.12 o 
  -6  -9   5        9.48        8.92      2.75 o 
  -5  -9   5       18.06       21.07      2.15 o 
  -4  -9   5      115.43      113.31      2.74 o 
  -3  -9   5      203.01      205.27      2.40 o 
  -2  -9   5      140.11      149.47      1.74 o 
  -1  -9   5      214.23      215.26      1.56 o 
   0  -9   5       53.40       60.83      1.65 o 
   1  -9   5       13.81       12.62      2.79 o 
   2  -9   5      214.94      197.63      4.72 o 
   3  -9   5      203.15      205.01      3.15 o 
   4  -9   5      110.54      103.27      3.42 o 
   5  -9   5       20.66       24.53      3.57 o 
   6  -9   5        3.48        9.25      3.68 o 
   7  -9   5        2.56        4.70      4.84 o 
   8  -9   5        3.80        2.32      5.32 o 
 -10  -8   5        1.96        6.39      5.47 o 
  -9  -8   5        2.75        4.07      5.34 o 
  -8  -8   5       21.02       24.93      4.01 o 
  -7  -8   5       19.43       21.35      3.58 o 
  -6  -8   5        1.67        0.04      2.53 o 
  -5  -8   5        5.42        2.68      2.05 o 
  -4  -8   5      153.06      136.86      2.69 o 
  -3  -8   5       62.25       58.08      1.87 o 
  -2  -8   5        0.55        1.57      1.31 o 
  -1  -8   5      426.99      434.67      1.81 o 
   0  -8   5       88.31       84.05      1.63 o 
   1  -8   5       88.19       75.05      1.52 o 
   2  -8   5       27.58       23.26      2.42 o 
   3  -8   5      234.34      237.06      3.26 o 
   4  -8   5      492.95      492.65      9.73 o 
   5  -8   5       13.18       12.87      3.41 o 
   6  -8   5        5.56        9.28      4.62 o 
   7  -8   5        1.19        0.49      4.77 o 
   8  -8   5        1.49        7.47      6.44 o 
   9  -8   5        1.38       11.04      5.98 o 
 -10  -7   5        0.17        2.72      4.04 o 
  -9  -7   5        4.84        3.28      4.51 o 
  -8  -7   5       20.28       24.71      3.32 o 
  -7  -7   5        6.46        6.40      2.98 o 
  -6  -7   5       18.34       17.16      1.96 o 
  -5  -7   5      130.68      129.59      2.37 o 
  -4  -7   5       24.95       23.46      1.60 o 
  -3  -7   5       15.77       16.34      0.90 o 
  -2  -7   5       61.06       60.47      0.76 o 
  -1  -7   5      339.43      364.75      3.61 o 
   0  -7   5     1516.47     1606.43      8.06 o 
   1  -7   5     1096.41     1156.32      5.67 o 
   2  -7   5      210.45      193.79      2.77 o 
   3  -7   5      106.75      110.70      3.46 o 
   4  -7   5      278.46      260.17      3.49 o 
   5  -7   5       34.91       32.07      2.65 o 
   6  -7   5       23.59       30.21      3.85 o 
   7  -7   5        0.63       -2.27      5.91 o 
   8  -7   5        2.48       13.21      8.77 o 
   9  -7   5        0.94        4.65      5.04 o 
 -10  -6   5        4.83        5.82      4.39 o 
  -9  -6   5        0.25       -2.50      6.57 o 
  -8  -6   5        1.30        4.70      3.08 o 
  -7  -6   5       12.57       11.96      2.68 o 
  -6  -6   5       64.26       62.17      1.91 o 
  -5  -6   5       97.04       82.21      2.81 o 
  -4  -6   5       36.32       36.64      1.53 o 
  -3  -6   5      207.10      198.82      2.17 o 
  -2  -6   5       40.60       49.03      1.12 o 
  -1  -6   5       23.25       23.17      0.96 o 
   0  -6   5     1229.65     1301.42     10.96 o 
   1  -6   5      890.98      971.41      3.35 o 
   2  -6   5      483.28      495.29      5.45 o 
   3  -6   5      154.15      158.91      4.23 o 
   4  -6   5      219.98      207.06      4.25 o 
   5  -6   5       31.68       26.04      2.97 o 
   6  -6   5       31.37       26.75      4.19 o 
   7  -6   5        3.41       -0.28      3.70 o 
   8  -6   5        3.30        2.62      3.95 o 
   9  -6   5        1.42       -3.70      7.82 o 
 -10  -5   5        1.24        1.88      3.77 o 
  -9  -5   5        1.85       -1.93      2.79 o 
  -8  -5   5       10.97       10.76      2.63 o 
  -7  -5   5        3.65        2.55      2.06 o 
  -6  -5   5       96.15       88.45      2.07 o 
  -5  -5   5      236.31      219.88      2.23 o 
  -4  -5   5      215.16      212.37      2.39 o 
  -3  -5   5       81.36       83.56      1.51 o 
  -2  -5   5      152.41      203.61      1.50 o 
  -1  -5   5       27.09       24.34      0.94 o 
   0  -5   5      110.10      114.32      1.66 o 
   1  -5   5      653.49      711.48      3.50 o 
   2  -5   5     1262.64     1257.75      3.49 o 
   3  -5   5      340.50      352.16      5.40 o 
   4  -5   5      147.64      129.03      2.65 o 
   5  -5   5       41.35       32.02      2.53 o 
   6  -5   5       18.44       23.71      3.20 o 
   7  -5   5        1.07       -1.29      6.38 o 
   8  -5   5        7.23        7.81      3.83 o 
   9  -5   5        1.84       -5.64      6.47 o 
 -10  -4   5        0.38        2.82      3.22 o 
  -9  -4   5        9.16        8.12      2.71 o 
  -8  -4   5       11.28       13.84      2.20 o 
  -7  -4   5        3.76        5.68      2.09 o 
  -6  -4   5       29.58       26.47      1.80 o 
  -5  -4   5       72.64       62.66      3.12 o 
  -4  -4   5        0.45        1.03      1.36 o 
  -3  -4   5       48.78       58.45      1.25 o 
  -2  -4   5      356.50      448.67      3.02 o 
  -1  -4   5       98.77      103.29      1.80 o 
   0  -4   5      432.06      488.58      1.91 o 
   1  -4   5      702.28      719.25      3.03 o 
   2  -4   5     1205.94     1312.29      6.00 o 
   3  -4   5       93.41       82.54      3.65 o 
   4  -4   5      153.31      141.57      2.95 o 
   5  -4   5        8.47       10.37      2.84 o 
   6  -4   5        5.32       16.48      3.98 o 
   7  -4   5        0.44        4.49      3.35 o 
   8  -4   5        1.08        6.83      4.55 o 
   9  -4   5        2.02        2.24      4.12 o 
 -11  -3   5        0.90        0.83      6.46 o 
 -10  -3   5        1.50        5.07      3.86 o 
  -9  -3   5        1.33        5.35      2.81 o 
  -8  -3   5       18.09       22.77      2.30 o 
  -7  -3   5      135.18      117.40      3.66 o 
  -6  -3   5      130.38      125.28      2.46 o 
  -5  -3   5       64.17       62.02      3.54 o 
  -4  -3   5        6.46        5.58      1.29 o 
  -3  -3   5     1135.33     1174.36      7.33 o 
  -2  -3   5      549.50      600.66      3.18 o 
  -1  -3   5     5274.49     5926.22     54.82 o 
   0  -3   5      122.02      115.07      1.95 o 
   1  -3   5      723.54      804.77      4.74 o 
   2  -3   5        1.62        3.58      0.78 o 
   3  -3   5      281.49      277.81      2.10 o 
   4  -3   5      165.17      158.40      4.11 o 
   5  -3   5       68.81       67.11      6.15 o 
   6  -3   5      128.64      118.03      8.30 o 
   7  -3   5       14.62       15.13      5.00 o 
   8  -3   5        2.88       17.28      4.86 o 
   9  -3   5        0.58        7.65      3.94 o 
 -11  -2   5        0.29       -3.25      7.55 o 
 -10  -2   5        3.76       17.16      9.47 o 
  -9  -2   5        1.00        3.78      2.85 o 
  -8  -2   5        7.52       11.64      2.41 o 
  -7  -2   5       39.17       38.96      3.06 o 
  -6  -2   5      599.74      560.96      9.90 o 
  -5  -2   5       59.17       52.16      5.32 o 
  -4  -2   5       62.47       73.20      2.04 o 
  -3  -2   5      984.10     1038.47      4.30 o 
  -2  -2   5      846.38      907.06      9.15 o 
  -1  -2   5     6953.65     7479.19     27.94 o 
   0  -2   5     1126.45     1173.62     11.54 o 
   1  -2   5     1543.82     1485.00      8.58 o 
   2  -2   5      167.93      218.67      1.69 o 
   3  -2   5      410.32      395.73      3.24 o 
   4  -2   5       61.78       65.53      3.43 o 
   5  -2   5      207.62      179.56      5.67 o 
   6  -2   5       87.14       77.39      6.65 o 
   7  -2   5        1.87        3.64      3.03 o 
   8  -2   5        9.61       26.52      9.75 o 
   9  -2   5       14.06       23.38      3.78 o 
  10  -2   5        0.19        6.72      6.91 o 
 -11  -1   5        0.40       -1.77      7.61 o 
 -10  -1   5        2.75       11.82      4.68 o 
  -9  -1   5        6.48       13.89      3.08 o 
  -8  -1   5       20.04       24.50      2.48 o 
  -7  -1   5       15.52       19.43      2.84 o 
  -6  -1   5      153.74      129.93      8.01 o 
  -5  -1   5     1213.27     1123.88      9.41 o 
  -4  -1   5      282.71      276.84      2.65 o 
  -3  -1   5     2393.29     2475.41     35.40 o 
  -2  -1   5      110.81      108.23      2.63 o 
  -1  -1   5     1280.56     1429.49      9.19 o 
   0  -1   5      299.57      336.75      2.01 o 
   1  -1   5     2314.16     2539.86     28.04 o 
   2  -1   5      402.63      429.29      4.22 o 
   3  -1   5      819.49      809.31      6.82 o 
   4  -1   5      207.47      203.91      5.97 o 
   5  -1   5       42.36       55.84     11.69 o 
   6  -1   5       75.39       48.62      4.78 o 
   7  -1   5        5.86        7.66      3.03 o 
   8  -1   5       34.31       47.63      9.31 o 
   9  -1   5        1.99       13.26      7.12 o 
  10  -1   5        0.59       12.84      8.60 o 
 -10   0   5        1.97       19.79      6.28 o 
  -9   0   5        0.06       -4.40      4.74 o 
  -8   0   5       13.71       11.38      2.75 o 
  -7   0   5      140.95      131.59      2.96 o 
  -6   0   5        5.60        1.37      2.82 o 
  -5   0   5      694.62      664.34      6.42 o 
  -4   0   5      123.53      128.87      1.31 o 
  -3   0   5     4305.07     4295.69     23.79 o 
  -2   0   5        5.35        5.61      1.69 o 
  -1   0   5     1776.58     1727.31      9.59 o 
   0   0   5       87.97       90.75      1.22 o 
   1   0   5     3730.99     3773.95     25.78 o 
   2   0   5      188.15      206.34      2.15 o 
   3   0   5      454.82      459.25      3.38 o 
   4   0   5        0.41        5.72      1.88 o 
   5   0   5       79.88       57.00      4.27 o 
   6   0   5        3.17        8.97      3.59 o 
   7   0   5        2.11        5.40      6.10 o 
   8   0   5        6.91       17.18      6.68 o 
   9   0   5       49.54       57.93      6.69 o 
  10   0   5        0.16        4.53      5.55 o 
 -10   1   5        2.85        4.90      4.85 o 
  -9   1   5        6.17        1.91      3.51 o 
  -8   1   5       18.91       16.48      2.68 o 
  -7   1   5       17.91       23.90      2.58 o 
  -6   1   5      148.49      128.66      5.00 o 
  -5   1   5     1220.80     1137.26      6.50 o 
  -4   1   5      285.51      271.70      2.59 o 
  -3   1   5     2393.76     2385.09     19.54 o 
  -2   1   5      111.74      108.59      2.04 o 
  -1   1   5     1292.29     1414.30     10.29 o 
   0   1   5      301.33      332.61      1.70 o 
   1   1   5     2329.28     2574.85     17.01 o 
   2   1   5      410.48      434.34      2.12 o 
   3   1   5      821.94      815.99      6.96 o 
   4   1   5      209.69      196.52      2.37 o 
   5   1   5       43.20       52.60      4.28 o 
   6   1   5       78.18       59.06      5.20 o 
   7   1   5        5.86       13.51      7.25 o 
   8   1   5       33.48       44.04      4.15 o 
   9   1   5        2.01       25.01     10.45 o 
 -10   2   5        3.68        7.87      4.83 o 
  -9   2   5        0.92       -2.30      3.51 o 
  -8   2   5        7.70        8.04      3.26 o 
  -7   2   5       40.20       39.71      2.57 o 
  -6   2   5      593.31      537.71      8.38 o 
  -5   2   5       64.71       53.07      2.21 o 
  -4   2   5       63.06       68.42      1.63 o 
  -3   2   5      984.34     1034.61     10.74 o 
  -2   2   5      843.05      915.60      5.38 o 
  -1   2   5     6957.54     7540.02     78.14 o 
   0   2   5     1121.08     1198.87      4.43 o 
   1   2   5     1557.45     1509.68     12.12 o 
   2   2   5      161.21      210.97      1.73 o 
   3   2   5      417.34      397.08      2.75 o 
   4   2   5       57.21       56.84      2.11 o 
   5   2   5      208.39      172.20      7.08 o 
   6   2   5       88.02       85.19      5.67 o 
   7   2   5        1.88       11.71      6.33 o 
   8   2   5        9.86       19.22      4.48 o 
   9   2   5       14.00       25.32      4.43 o 
 -10   3   5        1.51        5.18      5.03 o 
  -9   3   5        1.35       -0.65      4.98 o 
  -8   3   5       18.31       21.08      3.39 o 
  -7   3   5      134.16      113.42      3.62 o 
  -6   3   5      130.96      118.25      2.33 o 
  -5   3   5       57.06       56.04      4.07 o 
  -4   3   5        6.97        7.04      1.81 o 
  -3   3   5     1139.96     1192.05     15.21 o 
  -2   3   5      549.73      605.87      8.28 o 
  -1   3   5     5256.02     5993.81     71.90 o 
   0   3   5      118.99      114.27      1.40 o 
   1   3   5      734.40      825.89      7.23 o 
   2   3   5        3.17        6.00      1.54 o 
   3   3   5      295.66      293.29      1.64 o 
   4   3   5      161.83      163.97      2.82 o 
   5   3   5       68.52       68.59      2.95 o 
   6   3   5      125.68      133.98      6.85 o 
   7   3   5       14.64       14.68      6.64 o 
   8   3   5        2.94       20.46      7.04 o 
   9   3   5        0.59       29.57      7.84 o 
 -10   4   5        0.45        6.04      4.66 o 
  -9   4   5        9.35        2.26      5.04 o 
  -8   4   5       10.99       17.37      5.37 o 
  -7   4   5        3.61       12.17      5.33 o 
  -6   4   5       30.55       33.56      2.78 o 
  -5   4   5       69.12       65.90      3.57 o 
  -4   4   5        0.73        4.76      1.97 o 
  -3   4   5       53.49       65.79      1.86 o 
  -2   4   5      355.46      449.77      2.17 o 
  -1   4   5      105.67      110.85      2.69 o 
   0   4   5      444.68      509.89      3.60 o 
   1   4   5      701.96      726.28      6.37 o 
   2   4   5     1207.53     1323.09      6.45 o 
   3   4   5       89.77       79.82      1.84 o 
   4   4   5      152.24      139.21      2.40 o 
   5   4   5        8.20       11.19      2.64 o 
   6   4   5        5.18        5.07      3.43 o 
   7   4   5        0.46        8.34      7.24 o 
   8   4   5        1.17        5.36      4.48 o 
   9   4   5        2.02       17.61      9.53 o 
 -10   5   5        1.25        4.17      4.80 o 
  -9   5   5        1.85       -4.83      5.05 o 
  -8   5   5       10.90       23.10      9.91 o 
  -7   5   5        3.92        7.06      3.58 o 
  -6   5   5       99.71       91.49      5.38 o 
  -5   5   5      238.15      223.16      3.97 o 
  -4   5   5      216.62      215.42      3.19 o 
  -3   5   5       76.53       79.60      1.64 o 
  -2   5   5      149.48      198.93      1.92 o 
  -1   5   5       29.65       28.29      1.77 o 
   0   5   5      117.09      125.67      1.39 o 
   1   5   5      644.63      717.54      4.46 o 
   2   5   5     1254.78     1273.50      7.75 o 
   3   5   5      335.62      364.47      4.97 o 
   4   5   5      152.61      142.17      2.44 o 
   5   5   5       42.12       38.92      3.01 o 
   6   5   5       18.77       26.10      3.61 o 
   7   5   5        1.08        2.21      3.61 o 
   8   5   5        6.89       12.04      3.94 o 
   9   5   5        1.86       -5.11      8.26 o 
 -10   6   5        4.71        5.31      5.37 o 
  -9   6   5        0.21       -4.17      5.29 o 
  -8   6   5        1.49        3.93      4.69 o 
  -7   6   5       12.30       14.61      5.16 o 
  -6   6   5       64.99       64.53      3.33 o 
  -5   6   5       99.83       85.25      3.19 o 
  -4   6   5       36.57       37.36      2.69 o 
  -3   6   5      212.00      204.68      3.24 o 
  -2   6   5       39.98       47.96      1.96 o 
  -1   6   5       23.86       25.69      2.60 o 
   0   6   5     1218.19     1289.89      4.02 o 
   1   6   5      887.94      971.73      5.36 o 
   2   6   5      484.61      502.22      4.26 o 
   3   6   5      156.88      149.85      2.76 o 
   4   6   5      227.65      209.39      2.75 o 
   5   6   5       30.94       31.30      2.70 o 
   6   6   5       31.72       32.01      3.56 o 
   7   6   5        3.44        1.74      2.70 o 
   8   6   5        3.15        7.79      5.27 o 
   9   6   5        1.41        2.51      4.98 o 
 -10   7   5        0.15       10.99      4.89 o 
  -9   7   5        4.86       -4.20      6.03 o 
  -8   7   5       20.16       22.55      5.17 o 
  -7   7   5        6.66        7.83      3.09 o 
  -6   7   5       17.74       11.17      4.82 o 
  -5   7   5      128.07      119.79      6.12 o 
  -4   7   5       22.04       19.71      2.13 o 
  -3   7   5       16.89       17.41      1.91 o 
  -2   7   5       62.70       59.59      2.27 o 
  -1   7   5      342.28      370.36      6.71 o 
   0   7   5     1518.12     1615.80     15.46 o 
   1   7   5     1090.39     1164.72      7.54 o 
   2   7   5      216.64      202.25      4.71 o 
   3   7   5      105.72      109.22      2.10 o 
   4   7   5      276.73      250.79      4.01 o 
   5   7   5       35.64       31.06      3.66 o 
   6   7   5       23.32       31.94      3.50 o 
   7   7   5        0.65       -1.41      3.13 o 
   8   7   5        2.71        9.09      3.83 o 
   9   7   5        0.94        5.93      6.57 o 
  -9   8   5        2.72       -0.04      5.16 o 
  -8   8   5       21.13       23.43      5.02 o 
  -7   8   5       19.50       20.57      4.23 o 
  -6   8   5        2.07       -0.94      3.20 o 
  -5   8   5        5.24        3.65      3.22 o 
  -4   8   5      155.17      133.17      3.77 o 
  -3   8   5       57.09       54.95      3.51 o 
  -2   8   5        0.65       -1.98      6.15 o 
  -1   8   5      418.85      430.69      7.65 o 
   0   8   5       91.12       89.77      1.84 o 
   1   8   5       88.27       76.86      2.28 o 
   2   8   5       24.10       20.72      1.64 o 
   3   8   5      229.85      224.76      2.99 o 
   4   8   5      484.05      466.89      4.15 o 
   5   8   5       13.48        9.60      2.74 o 
   6   8   5        5.49       10.43      3.37 o 
   7   8   5        1.15        2.18      3.15 o 
   8   8   5        1.53        6.57      3.83 o 
   9   8   5        1.40        6.06      5.09 o 
  -9   9   5        0.28       -1.99      4.98 o 
  -8   9   5        7.84       13.53      4.01 o 
  -7   9   5       25.90       34.36      3.48 o 
  -6   9   5        8.78        6.11      3.09 o 
  -5   9   5       18.46       25.87      4.66 o 
  -4   9   5      115.69      110.14      2.87 o 
  -3   9   5      199.58      193.35      4.26 o 
  -2   9   5      137.81      132.39      7.45 o 
  -1   9   5      209.13      206.72      7.09 o 
   0   9   5       52.99       59.12      1.67 o 
   1   9   5       17.43       20.74      3.11 o 
   2   9   5      211.98      189.57      5.50 o 
   3   9   5      202.43      201.01      3.69 o 
   4   9   5      107.36       99.73      2.53 o 
   5   9   5       19.93       23.70      2.76 o 
   6   9   5        3.84        6.08      2.97 o 
   7   9   5        2.59        1.73      3.14 o 
   8   9   5        3.71        5.12      4.04 o 
   9   9   5        0.29        0.08      4.42 o 
  -9  10   5        0.04        4.38      4.88 o 
  -8  10   5        0.42        0.37      4.34 o 
  -7  10   5        1.76        4.55      3.27 o 
  -6  10   5       10.43        2.61      4.58 o 
  -5  10   5       33.62       33.35      3.21 o 
  -4  10   5       18.35       14.79      2.59 o 
  -3  10   5      243.19      241.78      2.86 o 
  -2  10   5       34.86       17.22      7.62 o 
  -1  10   5     1731.52     1753.93     31.89 o 
   0  10   5       12.43       10.50      1.54 o 
   1  10   5      257.49      273.60      2.98 o 
   2  10   5       26.25       23.96      2.33 o 
   3  10   5       50.85       47.53      2.02 o 
   4  10   5       93.89       91.39      2.33 o 
   5  10   5       37.25       36.12      2.76 o 
   6  10   5        4.33        6.96      3.00 o 
   7  10   5        0.25       -0.07      3.21 o 
   8  10   5        0.22        3.75      5.89 o 
  -9  11   5        1.49       -3.67      7.34 o 
  -8  11   5        3.57        3.87      3.70 o 
  -7  11   5       10.77       11.66      3.59 o 
  -6  11   5        9.25        5.44      3.21 o 
  -5  11   5        5.45        5.47      4.21 o 
  -4  11   5        0.27       -1.52      2.67 o 
  -3  11   5      116.88      109.68      4.99 o 
  -2  11   5      103.01       91.17      9.94 o 
  -1  11   5       31.04       33.23      1.91 o 
   0  11   5      224.75      213.50      3.35 o 
   1  11   5      109.29      112.08      2.89 o 
   2  11   5        1.90       -0.03      2.14 o 
   3  11   5       51.52       49.46      3.21 o 
   4  11   5       86.72       85.61      3.75 o 
   5  11   5        3.21        4.99      2.52 o 
   6  11   5       15.41       10.87      4.39 o 
   7  11   5       10.86        9.92      3.78 o 
   8  11   5        0.25        0.86      5.58 o 
  -8  12   5        0.80        5.45      3.69 o 
  -7  12   5        9.01       11.58      3.62 o 
  -6  12   5        4.91       -1.71      4.03 o 
  -5  12   5        0.31        0.34      2.91 o 
  -4  12   5       10.78        4.55      2.86 o 
  -3  12   5       84.25       88.30      3.52 o 
  -2  12   5        3.05        0.95      4.45 o 
  -1  12   5      175.88      171.96      2.91 o 
   0  12   5        5.72        5.84      2.19 o 
   1  12   5       41.40       44.92      4.20 o 
   2  12   5        0.96       -0.54      3.31 o 
   3  12   5       56.69       48.36      4.07 o 
   4  12   5       21.54       20.46      3.25 o 
   5  12   5        6.17        9.77      5.58 o 
   6  12   5        1.72       -4.11      5.63 o 
   7  12   5        0.04        2.28      4.87 o 
  -8  13   5        0.50        1.77      3.92 o 
  -7  13   5        0.38        2.48      3.56 o 
  -6  13   5        3.47        3.17      4.05 o 
  -5  13   5       38.50       36.13      3.78 o 
  -4  13   5       32.55       32.27      2.94 o 
  -3  13   5       64.17       56.79      3.67 o 
  -2  13   5       36.54       29.16      3.16 o 
  -1  13   5      267.20      262.68      3.92 o 
   0  13   5       54.36       52.44      3.21 o 
   1  13   5       38.24       34.35      4.03 o 
   2  13   5       11.98        9.68      2.90 o 
   3  13   5       10.78        8.80      3.71 o 
   4  13   5        4.17        3.17      5.21 o 
   5  13   5       31.37       31.39      4.80 o 
   6  13   5        1.11       -4.65      5.44 o 
   7  13   5        4.21        5.02      5.80 o 
  -8  14   5        0.67       -0.47      4.86 o 
  -7  14   5        6.23        5.91      3.53 o 
  -6  14   5        1.05        0.97      3.21 o 
  -5  14   5       10.73        8.74      3.60 o 
  -4  14   5        7.53        3.27      3.85 o 
  -3  14   5        2.53       -2.45      3.56 o 
  -2  14   5       18.35       14.32      3.21 o 
  -1  14   5       47.05       40.37      3.17 o 
   0  14   5       32.94       29.89      3.25 o 
   1  14   5       10.58       11.52      3.72 o 
   2  14   5        2.04        0.42      2.92 o 
   3  14   5       10.87       11.08      4.91 o 
   4  14   5       22.61       21.74      4.92 o 
   5  14   5        5.84        6.55      5.64 o 
   6  14   5        0.78       -4.97      5.86 o 
   7  14   5        0.49        4.83      8.07 o 
  -7  15   5        0.48        3.26      4.66 o 
  -6  15   5        0.44       -3.98      4.84 o 
  -5  15   5       20.51       17.27      5.98 o 
  -4  15   5       17.58       12.42      4.87 o 
  -3  15   5        6.30        1.95      3.68 o 
  -2  15   5        1.72        0.21      4.33 o 
  -1  15   5       26.00       27.02      4.70 o 
   0  15   5        7.05        3.87      3.24 o 
   1  15   5       23.39       22.15      3.13 o 
   2  15   5        7.60        6.93      3.89 o 
   3  15   5        0.41       -2.02      5.00 o 
   4  15   5       12.56       16.55      3.78 o 
   5  15   5        2.00        3.62      5.17 o 
   6  15   5        0.58       -4.29      6.19 o 
  -6  16   5        3.13       -1.07      4.48 o 
  -5  16   5        2.61       -6.12      6.12 o 
  -4  16   5       11.77        7.47      5.69 o 
  -3  16   5        1.21       -3.35      3.77 o 
  -2  16   5       10.67        7.41      4.88 o 
  -1  16   5       45.45       47.43      5.10 o 
   0  16   5       47.26       57.99      4.97 o 
   1  16   5        1.64        3.06      3.05 o 
   2  16   5       17.60       14.00      4.07 o 
   3  16   5        1.88        4.39      5.38 o 
   4  16   5        1.61        0.88      4.63 o 
   5  16   5        3.48        4.61      4.47 o 
  -6  17   5        1.59       -2.08      5.23 o 
  -5  17   5        2.32       -5.78      5.78 o 
  -4  17   5       12.00       11.19      5.34 o 
  -3  17   5        0.48       -3.86      3.98 o 
  -2  17   5        2.24       -5.50      5.50 o 
  -1  17   5       13.41       15.95      5.15 o 
   0  17   5       12.88       19.72      6.94 o 
   1  17   5        6.11        9.09      3.85 o 
   2  17   5        1.58        3.72      4.41 o 
   3  17   5       10.73       15.65      5.20 o 
   4  17   5        1.43        0.97      4.79 o 
  -5  18   5        0.75       -4.79      4.79 o 
  -4  18   5        0.70        1.56      5.61 o 
  -3  18   5        2.07       -3.86      5.69 o 
  -2  18   5        0.92        5.30      7.47 o 
  -1  18   5        3.13       11.48      8.76 o 
   0  18   5       10.13       12.50      7.33 o 
   1  18   5       10.78       11.32      5.12 o 
   2  18   5        1.31       12.19      4.90 o 
   3  18   5        2.11        4.46      7.24 o 
  -3  19   5        0.55       17.66      9.19 o 
  -2  19   5        0.41        1.54      7.06 o 
  -1  19   5        4.40        4.52     14.08 o 
   0  19   5        0.89        4.57      4.14 o 
   1  19   5        0.35        8.39      7.19 o 
   2  19   5        0.25       14.24      7.17 o 
  -1  20   5        1.04       27.62      9.49 o 
   0  20   5        1.31       16.94      5.08 o 
   1  20   5        1.52        7.44      7.50 o 
  -1 -20   6        7.17        9.44      7.77 o 
   0 -20   6        1.36        0.34      5.05 o 
   1 -20   6        0.22        3.28      7.85 o 
   2 -20   6        2.13       -1.69      6.84 o 
  -3 -19   6        1.45        2.21      7.96 o 
  -2 -19   6        5.78       10.68      7.05 o 
  -1 -19   6        7.53        9.74      4.20 o 
   0 -19   6        1.74       -0.16      4.10 o 
   1 -19   6        0.10        0.29      4.11 o 
   2 -19   6        0.21        3.59      4.33 o 
  -4 -18   6        0.23        1.68      6.72 o 
  -3 -18   6        6.31        6.40      6.92 o 
  -2 -18   6        2.17        1.94      4.89 o 
  -1 -18   6        0.26       -1.93      4.07 o 
   0 -18   6        0.23       -2.84      4.39 o 
   1 -18   6        3.16        1.78      3.54 o 
   2 -18   6        1.45        0.67      5.34 o 
   3 -18   6        6.01        7.09      5.69 o 
  -5 -17   6        6.28       10.90      8.45 o 
  -4 -17   6        5.16       13.07      7.05 o 
  -3 -17   6        4.89        5.18      4.65 o 
  -2 -17   6       10.52       13.49      6.77 o 
  -1 -17   6        9.16        8.32      3.89 o 
   0 -17   6        2.74       -1.06      3.46 o 
   1 -17   6       10.35        7.85      3.36 o 
   2 -17   6        4.33        4.16      3.78 o 
   3 -17   6       14.19       20.45      5.51 o 
   4 -17   6        3.26        4.12      4.32 o 
   5 -17   6        0.66        3.05      6.02 o 
  -6 -16   6        0.20       -2.02      7.39 o 
  -5 -16   6        8.17        9.93      7.02 o 
  -4 -16   6        1.80        2.28      6.92 o 
  -3 -16   6        2.23        2.01      4.23 o 
  -2 -16   6       15.36       18.16      3.61 o 
  -1 -16   6        3.28        1.40      3.74 o 
   0 -16   6       27.23       23.35      3.33 o 
   1 -16   6        2.02        0.36      3.76 o 
   2 -16   6        9.14        8.43      3.93 o 
   3 -16   6        1.26        4.49      3.55 o 
   4 -16   6        2.59        5.99      4.15 o 
   5 -16   6        1.37        4.92      4.04 o 
   6 -16   6        0.33        3.28      5.75 o 
  -7 -15   6        1.68        1.19      5.10 o 
  -6 -15   6        4.43        2.93      4.18 o 
  -5 -15   6        0.65        0.91      3.92 o 
  -4 -15   6       22.45       25.11      3.11 o 
  -3 -15   6       11.24       12.96      2.90 o 
  -2 -15   6       10.14       12.27      3.03 o 
  -1 -15   6       19.50       22.18      2.94 o 
   0 -15   6        9.75        4.37      3.08 o 
   1 -15   6       26.74       32.45      3.87 o 
   2 -15   6       24.20       26.33      4.07 o 
   3 -15   6        7.91       11.57      3.62 o 
   4 -15   6        6.90       10.29      3.96 o 
   5 -15   6        0.39        1.80      4.07 o 
   6 -15   6        0.49        5.23      4.15 o 
  -7 -14   6        3.63        3.63      4.01 o 
  -6 -14   6        5.46        4.80      4.41 o 
  -5 -14   6        6.48        7.64      3.99 o 
  -4 -14   6        9.43        7.02      2.73 o 
  -3 -14   6        1.57       -0.27      2.63 o 
  -2 -14   6       69.20       77.72      2.08 o 
  -1 -14   6       27.56       25.29      2.18 o 
   0 -14   6       39.69       33.41      3.08 o 
   1 -14   6        1.13        0.59      3.59 o 
   2 -14   6        5.56        0.84      3.39 o 
   3 -14   6        8.02        7.14      3.00 o 
   4 -14   6       14.01       17.53      3.89 o 
   5 -14   6        2.67       10.02      4.17 o 
   6 -14   6        5.29       11.61      4.44 o 
  -8 -13   6        4.19        4.47      4.02 o 
  -7 -13   6        0.87        0.79      3.36 o 
  -6 -13   6        3.11        1.64      4.01 o 
  -5 -13   6       15.43       15.25      3.02 o 
  -4 -13   6        9.60        7.92      2.73 o 
  -3 -13   6       15.46       14.94      2.63 o 
  -2 -13   6       67.90       65.87      1.84 o 
  -1 -13   6      173.12      175.40      2.44 o 
   0 -13   6       67.75       60.13      3.05 o 
   1 -13   6       16.85       15.38      3.58 o 
   2 -13   6        9.90        8.10      2.85 o 
   3 -13   6       12.26       11.42      2.93 o 
   4 -13   6       24.02       26.26      3.97 o 
   5 -13   6       12.37       16.73      4.04 o 
   6 -13   6        3.53        8.34      5.45 o 
   7 -13   6        1.41       -0.72      5.16 o 
  -9 -12   6        0.01        1.09      6.28 o 
  -8 -12   6        5.19        7.71      4.20 o 
  -7 -12   6        4.72        6.10      3.79 o 
  -6 -12   6       23.19       20.91      3.72 o 
  -5 -12   6       20.71       18.01      2.40 o 
  -4 -12   6       22.04       18.95      2.73 o 
  -3 -12   6        4.18        3.74      2.06 o 
  -2 -12   6       52.42       49.74      1.72 o 
  -1 -12   6      149.14      147.13      1.95 o 
   0 -12   6       65.33       60.89      2.95 o 
   1 -12   6       23.87       24.40      3.44 o 
   2 -12   6       17.40       16.94      2.74 o 
   3 -12   6       18.33       23.53      2.78 o 
   4 -12   6       22.28       20.87      3.71 o 
   5 -12   6        2.97        5.83      3.99 o 
   6 -12   6        1.67        1.41      5.13 o 
   7 -12   6        2.90        3.77      5.06 o 
  -9 -11   6        0.61       -0.19      5.86 o 
  -8 -11   6        3.03        2.41      5.70 o 
  -7 -11   6        9.86        8.02      3.98 o 
  -6 -11   6        0.97        0.81      3.55 o 
  -5 -11   6        1.86        1.01      2.62 o 
  -4 -11   6       69.43       60.68      3.05 o 
  -3 -11   6        8.53        9.65      1.77 o 
  -2 -11   6       62.87       66.93      1.71 o 
  -1 -11   6      180.66      186.04      1.94 o 
   0 -11   6        8.74        8.18      2.06 o 
   1 -11   6        4.22        4.09      3.11 o 
   2 -11   6       27.34       28.88      2.75 o 
   3 -11   6        2.05        5.89      2.72 o 
   4 -11   6       10.56        8.41      3.54 o 
   5 -11   6       16.98       12.71      3.83 o 
   6 -11   6        0.34       -1.86      4.98 o 
   7 -11   6        1.01        2.06      5.41 o 
   8 -11   6        0.44        3.37      5.78 o 
  -9 -10   6        0.28        3.47      5.77 o 
  -8 -10   6        0.30       -3.94      5.37 o 
  -7 -10   6        6.14        4.06      3.80 o 
  -6 -10   6       38.32       38.55      2.87 o 
  -5 -10   6        2.43        1.09      2.61 o 
  -4 -10   6      138.07      129.73      2.98 o 
  -3 -10   6       67.48       67.80      1.88 o 
  -2 -10   6      202.69      192.26      1.94 o 
  -1 -10   6       10.96       16.97      1.56 o 
   0 -10   6      159.85      170.91      2.82 o 
   1 -10   6       75.13       72.56      3.61 o 
   2 -10   6       91.49       77.59      2.76 o 
   3 -10   6       12.75       11.69      2.67 o 
   4 -10   6       25.52       23.96      3.68 o 
   5 -10   6        6.09        5.83      3.66 o 
   6 -10   6        7.66       11.80      4.86 o 
   7 -10   6        1.30        2.35      5.28 o 
   8 -10   6        1.55        2.65      5.32 o 
  -9  -9   6        1.71        3.88      5.54 o 
  -8  -9   6        8.49        5.02      5.00 o 
  -7  -9   6        6.33        6.70      3.55 o 
  -6  -9   6        0.36        1.77      2.66 o 
  -5  -9   6        0.11        0.27      2.09 o 
  -4  -9   6        1.56        2.60      1.99 o 
  -3  -9   6        5.43        7.43      1.69 o 
  -2  -9   6      257.51      245.88      1.97 o 
  -1  -9   6      839.44      874.81      7.19 o 
   0  -9   6       56.47       55.40      2.53 o 
   1  -9   6      112.28      112.71      2.85 o 
   2  -9   6      127.09      133.02      3.04 o 
   3  -9   6       21.12       25.01      2.68 o 
   4  -9   6       86.76       76.00      2.88 o 
   5  -9   6       39.79       38.87      3.73 o 
   6  -9   6        5.10        4.51      4.66 o 
   7  -9   6        0.79        1.85      5.42 o 
   8  -9   6        0.60        3.26      5.70 o 
 -10  -8   6        0.84        4.75      4.69 o 
  -9  -8   6        2.88        2.56      4.99 o 
  -8  -8   6       18.13       20.98      5.11 o 
  -7  -8   6        6.46        5.89      3.47 o 
  -6  -8   6       75.32       71.80      2.39 o 
  -5  -8   6       55.24       51.99      2.18 o 
  -4  -8   6      105.24       97.56      2.27 o 
  -3  -8   6      180.61      173.03      3.15 o 
  -2  -8   6       67.74       65.47      1.56 o 
  -1  -8   6      402.10      426.66      2.41 o 
   0  -8   6        6.68        6.80      1.42 o 
   1  -8   6       97.11      100.12      1.87 o 
   2  -8   6      162.02      182.59      3.05 o 
   3  -8   6      192.71      195.19      3.15 o 
   4  -8   6      198.02      188.15      3.75 o 
   5  -8   6       28.67       29.80      4.54 o 
   6  -8   6       14.17       15.87      4.63 o 
   7  -8   6        2.29        6.62      6.28 o 
   8  -8   6        1.53        6.11      6.54 o 
 -10  -7   6        0.25        2.25      4.43 o 
  -9  -7   6        0.39       -5.87      5.87 o 
  -8  -7   6        9.14       12.95      4.17 o 
  -7  -7   6       11.77       15.45      2.92 o 
  -6  -7   6       24.52       33.31      2.03 o 
  -5  -7   6       80.66       82.75      2.37 o 
  -4  -7   6       77.03       70.14      2.27 o 
  -3  -7   6      536.21      540.65      5.73 o 
  -2  -7   6       10.17       12.01      0.91 o 
  -1  -7   6     1323.33     1328.96      6.65 o 
   0  -7   6       11.51        8.99      1.31 o 
   1  -7   6      485.21      470.49      2.67 o 
   2  -7   6      525.23      497.15      2.87 o 
   3  -7   6       53.88       70.68      2.76 o 
   4  -7   6       15.52       18.35      2.51 o 
   5  -7   6        8.51        7.98      4.72 o 
   6  -7   6       21.92       24.91      3.69 o 
   7  -7   6        5.98        9.61      8.79 o 
   8  -7   6        4.98       12.74     10.78 o 
   9  -7   6        0.95        1.76      5.97 o 
 -10  -6   6        3.24        5.12      3.79 o 
  -9  -6   6        2.46       -0.92      3.78 o 
  -8  -6   6        8.17       14.16      4.14 o 
  -7  -6   6       81.91       75.73      4.49 o 
  -6  -6   6        1.46        1.34      1.76 o 
  -5  -6   6       98.15       96.01      1.88 o 
  -4  -6   6       75.38       72.80      1.66 o 
  -3  -6   6      239.80      229.57      3.02 o 
  -2  -6   6       99.80      104.59      1.86 o 
  -1  -6   6     1080.52     1111.70      6.71 o 
   0  -6   6       20.21       25.58      0.90 o 
   1  -6   6     1112.28     1136.18      5.44 o 
   2  -6   6      155.61      151.79      2.79 o 
   3  -6   6      448.21      441.91      8.58 o 
   4  -6   6       99.38       90.05      5.19 o 
   5  -6   6        8.81        7.87      3.12 o 
   6  -6   6       10.98        5.35      3.14 o 
   7  -6   6        3.44        2.75      5.81 o 
   8  -6   6        4.73        7.89      7.39 o 
   9  -6   6        0.72       -3.29      5.79 o 
 -10  -5   6        5.00        7.93      4.13 o 
  -9  -5   6       11.52        6.85      3.91 o 
  -8  -5   6       18.89       21.54      3.74 o 
  -7  -5   6       15.36       11.68      2.11 o 
  -6  -5   6      123.98      108.89      2.05 o 
  -5  -5   6      202.83      214.86      4.51 o 
  -4  -5   6        7.36        9.05      1.42 o 
  -3  -5   6     1156.06     1122.04      6.22 o 
  -2  -5   6      339.01      392.78      1.91 o 
  -1  -5   6     2115.14     2239.10     13.14 o 
   0  -5   6       95.04      114.06      1.10 o 
   1  -5   6     1310.32     1251.87      3.43 o 
   2  -5   6      279.10      306.49      3.17 o 
   3  -5   6     1077.20      972.66      8.21 o 
   4  -5   6      164.72      151.95      3.94 o 
   5  -5   6      118.86       97.23      2.97 o 
   6  -5   6       36.31       30.25      3.22 o 
   7  -5   6        4.69        4.69      3.26 o 
   8  -5   6       11.89        7.78      6.62 o 
   9  -5   6        1.22      -10.08     10.08 o 
 -10  -4   6        0.12        2.80      3.86 o 
  -9  -4   6        1.02        2.27      3.07 o 
  -8  -4   6        8.78       12.72      2.27 o 
  -7  -4   6       38.84       30.55      2.37 o 
  -6  -4   6       91.19       87.28      1.99 o 
  -5  -4   6       31.97       36.03      1.93 o 
  -4  -4   6       31.37       28.90      1.44 o 
  -3  -4   6        8.06        7.61      1.12 o 
  -2  -4   6      509.81      572.55      2.83 o 
  -1  -4   6       59.06       80.73      1.45 o 
   0  -4   6      235.17      283.22      1.86 o 
   1  -4   6      542.67      611.77      2.18 o 
   2  -4   6      150.62      169.94      1.94 o 
   3  -4   6       63.02       64.40      3.25 o 
   4  -4   6      107.76      100.87      2.34 o 
   5  -4   6        7.15        5.81      2.67 o 
   6  -4   6        3.80        5.30      2.63 o 
   7  -4   6        2.70        5.38      3.22 o 
   8  -4   6        0.42        4.22      3.77 o 
   9  -4   6        6.46        3.27      4.87 o 
 -11  -3   6        0.40       -2.92      5.90 o 
 -10  -3   6        3.67        5.85      3.28 o 
  -9  -3   6        9.24       11.28      3.10 o 
  -8  -3   6       15.76       18.60      2.29 o 
  -7  -3   6        7.15       10.13      2.34 o 
  -6  -3   6       25.51       41.44      5.00 o 
  -5  -3   6      140.49      136.73      2.07 o 
  -4  -3   6      110.16      104.30      1.68 o 
  -3  -3   6       77.08       60.57      1.34 o 
  -2  -3   6      220.13      263.90      2.61 o 
  -1  -3   6      962.93      962.66      3.66 o 
   0  -3   6      228.22      259.75      2.27 o 
   1  -3   6     3827.16     3942.83     21.04 o 
   2  -3   6      186.12      198.40      1.23 o 
   3  -3   6      449.67      422.35      3.06 o 
   4  -3   6       73.32       69.00      2.75 o 
   5  -3   6       63.10       62.93      2.96 o 
   6  -3   6       10.81        5.29      3.06 o 
   7  -3   6        2.77        8.03      3.23 o 
   8  -3   6       28.91       46.51     11.30 o 
   9  -3   6        1.09        4.47      4.91 o 
 -11  -2   6        1.79       -5.69      7.17 o 
 -10  -2   6        1.71       10.95      3.88 o 
  -9  -2   6       13.66       16.58      2.49 o 
  -8  -2   6       14.38       21.55      2.74 o 
  -7  -2   6        3.49        5.61      2.64 o 
  -6  -2   6      855.82      806.13     13.00 o 
  -5  -2   6      590.84      531.88      6.24 o 
  -4  -2   6      197.70      174.80      1.64 o 
  -3  -2   6      880.81      939.88      5.49 o 
  -2  -2   6        3.89        1.38      0.63 o 
  -1  -2   6      222.90      266.82      3.43 o 
   0  -2   6       23.51       19.29      0.79 o 
   1  -2   6      382.37      359.34      3.49 o 
   2  -2   6      553.17      558.58      3.63 o 
   3  -2   6       46.82       58.12      2.34 o 
   4  -2   6      305.45      301.30      2.97 o 
   5  -2   6       79.08       79.93      4.11 o 
   6  -2   6      215.69      203.43      7.48 o 
   7  -2   6        1.12        0.89      3.72 o 
   8  -2   6       13.04       19.87      9.26 o 
   9  -2   6        6.45       13.76      4.96 o 
 -11  -1   6        0.38        3.91      7.36 o 
 -10  -1   6        1.38        8.68     10.79 o 
  -9  -1   6        1.36        4.38      2.83 o 
  -8  -1   6        7.07       14.13      3.43 o 
  -7  -1   6       17.85       12.67      2.94 o 
  -6  -1   6      314.22      297.08      8.17 o 
  -5  -1   6       10.83        9.67      1.87 o 
  -4  -1   6      168.81      182.02      1.97 o 
  -3  -1   6     5136.69     5461.51     85.46 o 
  -2  -1   6      363.24      413.79      6.40 o 
  -1  -1   6      108.70       90.93      1.06 o 
   0  -1   6       57.14       79.49      1.19 o 
   1  -1   6      100.39       96.58      0.99 o 
   2  -1   6      273.15      282.82      2.46 o 
   3  -1   6      753.56      767.53      3.05 o 
   4  -1   6       34.61       41.18      2.74 o 
   5  -1   6       13.73       21.23      3.05 o 
   6  -1   6       15.07       14.60      3.07 o 
   7  -1   6        0.29        4.22      3.13 o 
   8  -1   6       10.03       18.17      6.66 o 
   9  -1   6       23.03       35.83      8.51 o 
  10  -1   6        0.25        3.96      6.76 o 
 -11   0   6        0.47       -3.46      6.04 o 
 -10   0   6        5.80        7.55      4.48 o 
  -9   0   6        1.31       -0.12      3.28 o 
  -8   0   6       34.30       31.86      2.72 o 
  -7   0   6       35.91       30.90      2.75 o 
  -6   0   6       21.75       19.76      2.88 o 
  -5   0   6        6.56        2.08      1.98 o 
  -4   0   6     1427.94     1531.10      3.95 o 
  -3   0   6       34.19       33.86      2.92 o 
  -2   0   6      168.46      161.34      5.43 o 
  -1   0   6      427.57      455.96      2.03 o 
   0   0   6       38.54       37.68      1.23 o 
   1   0   6      180.24      197.94      1.51 o 
   2   0   6       77.50       65.23      1.39 o 
   3   0   6      318.03      292.41      4.97 o 
   4   0   6      160.47      145.26      3.61 o 
   5   0   6       21.53       22.92      3.45 o 
   6   0   6        7.10        6.38      3.24 o 
   7   0   6        2.12        6.93      3.23 o 
   8   0   6        8.29       23.42      4.46 o 
   9   0   6        1.43       16.80      4.43 o 
  10   0   6        2.95        4.74      5.88 o 
 -10   1   6        1.45        4.83      4.71 o 
  -9   1   6        1.38        0.38      4.37 o 
  -8   1   6        6.79        4.16      2.60 o 
  -7   1   6       18.53       14.82      2.46 o 
  -6   1   6      314.30      297.23      5.33 o 
  -5   1   6        9.81       11.71      1.90 o 
  -4   1   6      168.89      169.37      2.55 o 
  -3   1   6     5143.00     5445.96     39.85 o 
  -2   1   6      363.29      417.49      6.28 o 
  -1   1   6      110.95       93.96      1.08 o 
   0   1   6       57.05       77.71      1.29 o 
   1   1   6       99.52       98.95      1.39 o 
   2   1   6      274.60      285.56      1.64 o 
   3   1   6      741.98      755.53      3.64 o 
   4   1   6       36.16       40.13      1.90 o 
   5   1   6       13.45       23.96      6.02 o 
   6   1   6       14.90       19.61      3.28 o 
   7   1   6        0.27        7.81      6.58 o 
   8   1   6        9.89       14.91      3.70 o 
   9   1   6       23.04       39.29      8.15 o 
 -10   2   6        1.72        4.05      5.06 o 
  -9   2   6       13.70       13.74      4.34 o 
  -8   2   6       14.11       11.77      3.23 o 
  -7   2   6        3.71        2.89      2.42 o 
  -6   2   6      854.78      788.54      7.06 o 
  -5   2   6      583.26      531.25      6.23 o 
  -4   2   6      203.86      175.31      3.39 o 
  -3   2   6      877.03      930.45      5.66 o 
  -2   2   6        5.00        2.59      1.79 o 
  -1   2   6      225.99      266.44      3.68 o 
   0   2   6       24.14       19.13      0.91 o 
   1   2   6      372.61      359.99      4.83 o 
   2   2   6      561.06      563.09      3.08 o 
   3   2   6       48.39       58.40      1.58 o 
   4   2   6      310.18      297.42      3.06 o 
   5   2   6       81.01       77.38      2.07 o 
   6   2   6      214.91      202.49      9.60 o 
   7   2   6        1.07        6.00      4.87 o 
   8   2   6       12.80       24.14      3.92 o 
   9   2   6        6.45       15.70      7.27 o 
 -11   3   6        0.39        0.00      6.68 o 
 -10   3   6        3.51        2.20      4.64 o 
  -9   3   6        9.45        6.44      4.84 o 
  -8   3   6       16.23       17.87      3.46 o 
  -7   3   6        7.13        9.08      2.45 o 
  -6   3   6       23.78       41.48      4.01 o 
  -5   3   6      137.56      131.65      2.27 o 
  -4   3   6      105.82      102.87      2.55 o 
  -3   3   6       84.04       70.79      2.64 o 
  -2   3   6      219.81      257.16      3.07 o 
  -1   3   6      966.54      981.62      6.80 o 
   0   3   6      227.14      265.26      1.29 o 
   1   3   6     3823.17     3951.03     25.77 o 
   2   3   6      190.60      209.52      2.47 o 
   3   3   6      451.09      424.31      3.78 o 
   4   3   6       73.22       68.90      1.88 o 
   5   3   6       64.20       61.07      1.97 o 
   6   3   6       11.11       18.41      2.73 o 
   7   3   6        2.88        8.68      2.88 o 
   8   3   6       29.68       41.91     11.10 o 
   9   3   6        1.10        6.56      6.76 o 
 -10   4   6        0.14        4.07      5.30 o 
  -9   4   6        0.91        0.73      4.61 o 
  -8   4   6        8.52       11.46      4.88 o 
  -7   4   6       36.82       40.57      6.48 o 
  -6   4   6       95.02       94.65      2.48 o 
  -5   4   6       32.39       34.33      2.47 o 
  -4   4   6       33.02       32.97      2.10 o 
  -3   4   6        5.46        7.85      1.74 o 
  -2   4   6      503.73      573.39      4.71 o 
  -1   4   6       49.44       67.41      1.23 o 
   0   4   6      237.50      286.60      2.01 o 
   1   4   6      538.10      610.13      6.23 o 
   2   4   6      148.92      170.15      1.72 o 
   3   4   6       58.59       60.66      1.52 o 
   4   4   6      109.01      103.22      1.97 o 
   5   4   6        7.21        7.05      1.79 o 
   6   4   6        4.08        9.13      2.55 o 
   7   4   6        2.73        7.76      6.21 o 
   8   4   6        0.34        9.32      4.10 o 
   9   4   6        6.47       14.52     13.02 o 
 -10   5   6        5.13        8.55      5.52 o 
  -9   5   6       11.40        1.56      4.94 o 
  -8   5   6       18.82       15.80      5.41 o 
  -7   5   6       14.60       16.09      2.71 o 
  -6   5   6      120.00      110.47      2.75 o 
  -5   5   6      208.22      218.25      2.76 o 
  -4   5   6        8.46       11.64      2.28 o 
  -3   5   6     1153.17     1138.65      9.14 o 
  -2   5   6      339.98      400.62      3.54 o 
  -1   5   6     2073.96     2246.49     12.45 o 
   0   5   6       95.96      116.16      1.44 o 
   1   5   6     1315.87     1273.35     12.89 o 
   2   5   6      274.99      305.07      3.12 o 
   3   5   6     1079.42      971.49      4.73 o 
   4   5   6      163.12      157.73      2.17 o 
   5   5   6      115.80       98.87      3.31 o 
   6   5   6       37.65       38.96      3.70 o 
   7   5   6        4.75        8.55      3.57 o 
   8   5   6       11.32       23.36      5.57 o 
   9   5   6        1.22        0.41      7.46 o 
 -10   6   6        3.29        8.37      4.56 o 
  -9   6   6        2.39       -2.33      5.09 o 
  -8   6   6        8.07       13.96      7.32 o 
  -7   6   6       83.64       82.67      4.87 o 
  -6   6   6        1.23        2.85      2.85 o 
  -5   6   6       98.42       93.89      2.40 o 
  -4   6   6       72.67       68.33      2.41 o 
  -3   6   6      243.46      232.06      2.14 o 
  -2   6   6       97.65      107.37      2.77 o 
  -1   6   6     1096.13     1154.94      8.73 o 
   0   6   6       20.06       24.72      1.24 o 
   1   6   6     1113.00     1143.36     13.88 o 
   2   6   6      157.76      159.17      1.85 o 
   3   6   6      445.27      435.07      6.93 o 
   4   6   6       99.60       86.52      2.31 o 
   5   6   6        8.21       13.04      2.14 o 
   6   6   6       10.93       11.20      3.42 o 
   7   6   6        3.46        5.90      3.62 o 
   8   6   6        4.79       13.59      7.26 o 
   9   6   6        0.71       -7.70      7.70 o 
 -10   7   6        0.21        3.06      5.48 o 
  -9   7   6        0.42       -4.51      5.13 o 
  -8   7   6        9.48       12.72      5.26 o 
  -7   7   6       11.98       17.31      3.55 o 
  -6   7   6       25.85       30.51      3.15 o 
  -5   7   6       79.49       81.00      3.38 o 
  -4   7   6       77.83       71.59      2.12 o 
  -3   7   6      538.05      538.03      3.64 o 
  -2   7   6       10.20        7.96      2.24 o 
  -1   7   6     1357.14     1358.76      4.18 o 
   0   7   6       11.04       10.01      1.28 o 
   1   7   6      476.02      463.15      3.71 o 
   2   7   6      526.88      500.61      4.20 o 
   3   7   6       55.07       64.07      2.06 o 
   4   7   6       15.16       16.19      2.03 o 
   5   7   6        9.79       11.22      2.81 o 
   6   7   6       21.06       25.50      3.43 o 
   7   7   6        5.76        6.43      2.94 o 
   8   7   6        5.17       13.86      6.15 o 
   9   7   6        0.95        7.03     12.52 o 
  -9   8   6        2.96       -3.30      5.68 o 
  -8   8   6       18.05       21.52      5.24 o 
  -7   8   6        6.40        5.39      3.11 o 
  -6   8   6       75.05       70.01      5.55 o 
  -5   8   6       58.03       54.38      3.03 o 
  -4   8   6      106.31       97.03      3.39 o 
  -3   8   6      184.04      169.22      5.34 o 
  -2   8   6       70.87       67.95      3.40 o 
  -1   8   6      392.71      424.65      9.19 o 
   0   8   6        6.33        7.28      1.42 o 
   1   8   6      105.37      110.19      2.17 o 
   2   8   6      156.25      173.53      2.71 o 
   3   8   6      195.71      191.60      3.93 o 
   4   8   6      194.94      183.88      2.89 o 
   5   8   6       29.65       32.83      2.87 o 
   6   8   6       14.10       14.91      3.37 o 
   7   8   6        2.33        2.56      3.06 o 
   8   8   6        1.38        6.16      4.08 o 
   9   8   6        0.03       -2.57      6.81 o 
  -9   9   6        1.65       -1.73      5.54 o 
  -8   9   6        8.17       10.33      5.28 o 
  -7   9   6        6.47        8.78      3.27 o 
  -6   9   6        0.45        1.05      3.11 o 
  -5   9   6        0.11       -1.05      2.93 o 
  -4   9   6        1.65        0.48      3.50 o 
  -3   9   6        5.38        2.79      2.87 o 
  -2   9   6      258.37      245.12      8.36 o 
  -1   9   6      827.53      849.03     12.82 o 
   0   9   6       57.53       53.37      2.05 o 
   1   9   6      116.15      120.19      2.33 o 
   2   9   6      128.66      133.48      2.10 o 
   3   9   6       22.74       28.10      2.09 o 
   4   9   6       86.75       74.43      2.27 o 
   5   9   6       39.94       40.97      2.43 o 
   6   9   6        5.10        4.21      3.34 o 
   7   9   6        0.83        0.39      3.00 o 
   8   9   6        0.59        4.40      3.88 o 
  -9  10   6        0.28       -1.68      4.90 o 
  -8  10   6        0.44       -0.47      4.41 o 
  -7  10   6        6.23        9.80      3.46 o 
  -6  10   6       39.68       40.68      4.26 o 
  -5  10   6        1.97        2.82      2.82 o 
  -4  10   6      138.97      121.19      4.46 o 
  -3  10   6       65.43       65.03      3.06 o 
  -2  10   6      201.57      182.80      8.42 o 
  -1  10   6       10.67       13.61      2.39 o 
   0  10   6      159.45      164.62      3.57 o 
   1  10   6       71.92       72.07      3.61 o 
   2  10   6       94.63       77.26      2.65 o 
   3  10   6       12.29       12.37      1.98 o 
   4  10   6       28.00       25.69      2.06 o 
   5  10   6        5.77        7.68      2.70 o 
   6  10   6        7.49        7.13      2.96 o 
   7  10   6        1.33        3.05      3.30 o 
   8  10   6        1.65        6.11      3.79 o 
  -9  11   6        0.64       -2.11      8.08 o 
  -8  11   6        3.17        7.01      3.71 o 
  -7  11   6        9.61        9.46      3.39 o 
  -6  11   6        1.04        0.16      3.38 o 
  -5  11   6        2.06        0.55      2.52 o 
  -4  11   6       69.59       56.55      3.47 o 
  -3  11   6        8.65        6.06      2.85 o 
  -2  11   6       62.10       48.40      7.43 o 
  -1  11   6      177.74      184.34      2.57 o 
   0  11   6        9.09        7.52      2.39 o 
   1  11   6        3.97        6.18      1.87 o 
   2  11   6       27.93       27.73      2.67 o 
   3  11   6        2.00       -1.79      3.08 o 
   4  11   6       11.11       10.81      3.64 o 
   5  11   6       16.77       21.32      3.31 o 
   6  11   6        0.37       -3.74      3.74 o 
   7  11   6        1.02        1.14      3.97 o 
   8  11   6        0.46        7.26      5.57 o 
  -8  12   6        5.08        9.15      3.68 o 
  -7  12   6        4.63        6.19      3.54 o 
  -6  12   6       22.40       22.82      3.51 o 
  -5  12   6       21.20       11.89      3.51 o 
  -4  12   6       21.95       18.20      2.80 o 
  -3  12   6        4.40       -1.05      3.16 o 
  -2  12   6       50.33       49.02      3.82 o 
  -1  12   6      149.19      144.87      3.04 o 
   0  12   6       65.40       62.58      2.69 o 
   1  12   6       23.89       29.34      3.31 o 
   2  12   6       16.64        9.93      3.51 o 
   3  12   6       18.17       17.87      4.36 o 
   4  12   6       21.32       23.98      5.84 o 
   5  12   6        2.90        6.94      6.36 o 
   6  12   6        1.83       -4.86      5.68 o 
   7  12   6        2.85        1.01      4.67 o 
  -8  13   6        4.16        6.95      3.50 o 
  -7  13   6        0.95        2.17      3.66 o 
  -6  13   6        3.28        2.18      3.40 o 
  -5  13   6       15.04       15.24      3.96 o 
  -4  13   6        9.71        8.27      2.82 o 
  -3  13   6       14.34       10.95      3.31 o 
  -2  13   6       68.37       59.74      3.00 o 
  -1  13   6      176.06      174.63      3.56 o 
   0  13   6       67.99       63.07      3.22 o 
   1  13   6       18.50       17.00      3.40 o 
   2  13   6       10.37        4.05      3.36 o 
   3  13   6       12.65        8.07      3.96 o 
   4  13   6       23.76       24.55      5.59 o 
   5  13   6       12.61       17.31      4.77 o 
   6  13   6        3.50       -5.47      5.47 o 
   7  13   6        1.40       -1.11      5.24 o 
  -8  14   6        1.91        8.81     10.36 o 
  -7  14   6        3.61        7.58      3.39 o 
  -6  14   6        5.76        2.78      3.71 o 
  -5  14   6        6.19        3.20      3.29 o 
  -4  14   6       10.06        7.46      3.35 o 
  -3  14   6        1.36       -3.50      3.50 o 
  -2  14   6       70.55       72.53      3.47 o 
  -1  14   6       26.80       25.36      3.10 o 
   0  14   6       39.78       33.52      4.38 o 
   1  14   6        1.04        1.79      4.53 o 
   2  14   6        5.67        1.58      3.47 o 
   3  14   6        8.11        6.56      4.34 o 
   4  14   6       14.24       13.52      4.83 o 
   5  14   6        2.61        7.17      7.43 o 
   6  14   6        5.26       -0.82      6.11 o 
   7  14   6        0.32       -0.21      7.28 o 
  -7  15   6        1.68        3.19      4.90 o 
  -6  15   6        4.43        2.66      3.85 o 
  -5  15   6        0.54        0.50      4.22 o 
  -4  15   6       22.03       26.31      4.62 o 
  -3  15   6       11.35        8.55      3.58 o 
  -2  15   6       10.09        8.55      4.41 o 
  -1  15   6       17.98       18.27      5.83 o 
   0  15   6        9.45        6.78      3.23 o 
   1  15   6       26.61       37.24      6.46 o 
   2  15   6       24.07       22.20      4.54 o 
   3  15   6        8.27       10.40      4.20 o 
   4  15   6        7.18        9.01      3.76 o 
   5  15   6        0.40        2.05      4.90 o 
   6  15   6        0.52       -1.65      5.80 o 
  -6  16   6        0.19       -1.83      4.24 o 
  -5  16   6        8.44        1.90      4.00 o 
  -4  16   6        1.77       -1.66      4.70 o 
  -3  16   6        2.52        0.09      4.63 o 
  -2  16   6       15.16       14.80      5.48 o 
  -1  16   6        3.57        8.51      5.79 o 
   0  16   6       26.92       25.74      4.08 o 
   1  16   6        2.17        6.24      5.79 o 
   2  16   6        9.05        2.30      5.23 o 
   3  16   6        1.20        2.38      6.90 o 
   4  16   6        2.58        3.98      4.74 o 
   5  16   6        1.38        4.11      4.77 o 
  -6  17   6        0.46        1.56      4.97 o 
  -5  17   6        6.24        5.08      3.91 o 
  -4  17   6        5.25        6.85      5.34 o 
  -3  17   6        4.92        4.30      9.28 o 
  -2  17   6       10.46        8.23      5.20 o 
  -1  17   6        9.79       16.29      5.31 o 
   0  17   6        2.74        0.46      6.97 o 
   1  17   6       10.49       14.54      3.90 o 
   2  17   6        4.35        3.56      3.85 o 
   3  17   6       14.07       18.05      5.34 o 
   4  17   6        3.32        2.57      4.70 o 
  -5  18   6        1.86       -5.19      5.19 o 
  -4  18   6        0.21        8.67      9.59 o 
  -3  18   6        6.45       14.82      8.24 o 
  -2  18   6        2.14       13.41      9.11 o 
  -1  18   6        0.31       21.48      9.32 o 
   0  18   6        0.24        0.53      8.71 o 
   1  18   6        3.14        3.99      5.19 o 
   2  18   6        1.40        2.46      5.29 o 
   3  18   6        6.12       10.97      4.83 o 
  -3  19   6        1.48       20.64      9.22 o 
  -2  19   6        5.78       22.75      9.82 o 
  -1  19   6        7.36       21.28      8.52 o 
   0  19   6        1.80        4.21      4.01 o 
   1  19   6        0.08        4.98      5.31 o 
   2  19   6        0.21        0.31      8.22 o 
  -1  20   6        7.12       17.04      8.47 o 
   0  20   6        1.36       15.41      5.20 o 
   0 -20   7        3.00        7.30      7.40 o 
   1 -20   7        4.29        5.87      7.76 o 
  -2 -19   7        3.60        8.08      6.71 o 
  -1 -19   7        6.59        8.66      4.04 o 
   0 -19   7        1.06       -0.74      4.23 o 
   1 -19   7        0.24       -0.50      3.69 o 
   2 -19   7        2.31        3.35      5.09 o 
  -4 -18   7        1.19        1.32      6.59 o 
  -3 -18   7        0.35       -0.23      6.87 o 
  -2 -18   7        0.38       -2.16      8.49 o 
  -1 -18   7        1.42        3.76      4.00 o 
   0 -18   7        0.08       -0.51      4.16 o 
   1 -18   7        4.78        6.77      3.43 o 
   2 -18   7        4.69        3.64      4.23 o 
   3 -18   7        2.07        7.84      5.34 o 
  -5 -17   7        0.30        3.71      8.52 o 
  -4 -17   7        0.65        2.84      7.18 o 
  -3 -17   7        1.72        4.76      8.04 o 
  -2 -17   7       23.69       23.14      7.20 o 
  -1 -17   7       18.46       20.19      3.77 o 
   0 -17   7       13.08       15.37      3.57 o 
   1 -17   7        1.66        0.57      3.65 o 
   2 -17   7        1.55        4.07      4.34 o 
   3 -17   7        3.80       10.03      5.82 o 
   4 -17   7        4.12        7.33      4.00 o 
   5 -17   7        0.42        1.37      6.83 o 
  -6 -16   7        0.75        2.07      5.24 o 
  -5 -16   7        0.17       -2.06      4.24 o 
  -4 -16   7        1.63        0.75      3.62 o 
  -3 -16   7        5.65        1.61      8.18 o 
  -2 -16   7        6.34        8.67      3.08 o 
  -1 -16   7       32.45       34.68      3.33 o 
   0 -16   7        3.19        1.69      3.28 o 
   1 -16   7        6.04        4.63      3.38 o 
   2 -16   7        0.87        2.15      3.86 o 
   3 -16   7       15.01       27.21      5.86 o 
   4 -16   7        1.28        3.19      3.67 o 
   5 -16   7        1.53       10.11      4.03 o 
  -7 -15   7        0.15       -0.76      4.50 o 
  -6 -15   7        5.25        2.63      5.75 o 
  -5 -15   7        8.94        7.97      3.88 o 
  -4 -15   7       22.41       21.56      3.85 o 
  -3 -15   7        5.67        6.52      2.72 o 
  -2 -15   7       44.99       43.66      3.10 o 
  -1 -15   7       23.67       21.64      3.23 o 
   0 -15   7        4.21        1.17      3.22 o 
   1 -15   7        4.45        1.17      3.40 o 
   2 -15   7        7.32        6.63      3.70 o 
   3 -15   7        2.33        7.74      4.12 o 
   4 -15   7        2.88        4.36      4.11 o 
   5 -15   7        6.14       12.37      4.15 o 
   6 -15   7        1.89        2.85      5.97 o 
  -7 -14   7        5.16        3.56      3.97 o 
  -6 -14   7        7.58        5.39      4.06 o 
  -5 -14   7        4.08        3.02      3.70 o 
  -4 -14   7       18.00       19.94      3.63 o 
  -3 -14   7        4.28        6.17      2.50 o 
  -2 -14   7        4.22        5.49      1.88 o 
  -1 -14   7      117.54      120.18      2.93 o 
   0 -14   7        4.68        2.70      3.10 o 
   1 -14   7       10.66        9.70      3.55 o 
   2 -14   7        1.01        2.84      3.71 o 
   3 -14   7        3.37        7.08      3.07 o 
   4 -14   7        1.48        4.96      4.24 o 
   5 -14   7        0.27        5.19      4.46 o 
   6 -14   7        2.72        3.47      5.52 o 
  -8 -13   7        1.37        0.36      4.24 o 
  -7 -13   7        3.61        2.27      4.43 o 
  -6 -13   7        2.08       -0.90      4.16 o 
  -5 -13   7       36.23       36.34      3.89 o 
  -4 -13   7       14.20       17.11      2.73 o 
  -3 -13   7       26.56       24.12      2.28 o 
  -2 -13   7      279.92      276.02      2.36 o 
  -1 -13   7      137.69      128.83      3.13 o 
   0 -13   7        5.11        5.39      2.96 o 
   1 -13   7       32.30       30.40      3.62 o 
   2 -13   7        7.87        6.36      2.85 o 
   3 -13   7        0.77        4.79      2.83 o 
   4 -13   7        4.20        5.32      3.71 o 
   5 -13   7        5.01       12.45      3.97 o 
   6 -13   7        0.19       -2.00      4.81 o 
   7 -13   7        0.96       -3.63      8.15 o 
  -9 -12   7        0.02        4.74      6.62 o 
  -8 -12   7        7.94       11.67      7.68 o 
  -7 -12   7        4.59        2.35      4.10 o 
  -6 -12   7       26.88       31.82      4.05 o 
  -5 -12   7       18.55       23.97      3.68 o 
  -4 -12   7       29.65       25.51      2.66 o 
  -3 -12   7       34.95       39.87      2.29 o 
  -2 -12   7        8.90        8.35      1.64 o 
  -1 -12   7      314.28      306.26      2.69 o 
   0 -12   7        8.52        7.27      2.77 o 
   1 -12   7       85.49       83.90      3.69 o 
   2 -12   7       58.27       56.05      3.03 o 
   3 -12   7       35.28       44.77      2.97 o 
   4 -12   7        3.45        3.32      3.75 o 
   5 -12   7        4.47        5.80      4.08 o 
   6 -12   7        0.45       -1.37      4.99 o 
   7 -12   7        1.95        3.35      5.00 o 
  -8 -11   7        0.73        4.41      5.61 o 
  -7 -11   7        4.13       -0.36      3.98 o 
  -6 -11   7        4.66        4.61      3.52 o 
  -5 -11   7        0.85        1.78      3.42 o 
  -4 -11   7       17.14       15.67      2.55 o 
  -3 -11   7       28.90       27.75      1.85 o 
  -2 -11   7       29.63       29.30      1.62 o 
  -1 -11   7      281.31      277.13      3.61 o 
   0 -11   7        1.05        0.31      2.67 o 
   1 -11   7       40.15       46.50      3.38 o 
   2 -11   7        0.62        0.18      2.69 o 
   3 -11   7       10.38       13.61      2.87 o 
   4 -11   7       23.84       23.90      3.80 o 
   5 -11   7        1.17        6.30      3.93 o 
   6 -11   7        2.67        4.57      5.05 o 
   7 -11   7        1.29       -2.80      4.97 o 
  -9 -10   7        0.36       -1.91      5.77 o 
  -8 -10   7        5.62        5.46      5.03 o 
  -7 -10   7        5.22        2.94      3.68 o 
  -6 -10   7       16.93       18.43      3.45 o 
  -5 -10   7       64.68       71.33      2.82 o 
  -4 -10   7      199.16      203.36      3.33 o 
  -3 -10   7      227.55      229.13      2.29 o 
  -2 -10   7        1.70        2.38      1.53 o 
  -1 -10   7     1143.97     1139.78      6.07 o 
   0 -10   7        5.12        4.19      1.53 o 
   1 -10   7      431.34      446.62      6.82 o 
   2 -10   7       17.08       17.58      2.60 o 
   3 -10   7      237.26      248.22      3.57 o 
   4 -10   7       15.46       14.49      3.61 o 
   5 -10   7       33.54       35.82      4.81 o 
   6 -10   7        5.85        7.66      5.33 o 
   7 -10   7        1.32        2.52      5.31 o 
   8 -10   7        0.21       -0.03      5.15 o 
  -9  -9   7        5.51        4.34      5.79 o 
  -8  -9   7        3.62        0.73      4.81 o 
  -7  -9   7       21.63       23.03      3.70 o 
  -6  -9   7       31.68       35.76      2.72 o 
  -5  -9   7        1.76        0.48      2.12 o 
  -4  -9   7      112.04      111.64      2.55 o 
  -3  -9   7        8.32       10.95      1.95 o 
  -2  -9   7      595.39      571.01      2.84 o 
  -1  -9   7      320.00      302.72      2.62 o 
   0  -9   7       96.32       88.54      1.74 o 
   1  -9   7       69.17       68.97      2.83 o 
   2  -9   7       91.68       92.25      2.91 o 
   3  -9   7       24.80       27.84      2.78 o 
   4  -9   7       10.77       10.61      2.64 o 
   5  -9   7       19.02       26.46      4.56 o 
   6  -9   7        0.01        2.46      5.06 o 
   7  -9   7        1.24        0.64      4.97 o 
   8  -9   7        1.35        5.54      7.00 o 
 -10  -8   7        0.52        0.41      6.89 o 
  -9  -8   7        1.97       -0.15      5.11 o 
  -8  -8   7        8.61        8.97      5.13 o 
  -7  -8   7       35.74       34.79      5.00 o 
  -6  -8   7       26.37       29.19      2.70 o 
  -5  -8   7       45.56       48.58      2.21 o 
  -4  -8   7       25.17       21.73      2.09 o 
  -3  -8   7       69.89       69.08      2.06 o 
  -2  -8   7       41.27       43.44      1.56 o 
  -1  -8   7      122.41      123.88      1.50 o 
   0  -8   7        1.95        1.46      0.95 o 
   1  -8   7      515.84      508.31      6.11 o 
   2  -8   7       39.62       46.76      2.78 o 
   3  -8   7      151.70      151.39      4.39 o 
   4  -8   7       72.99       71.44      3.17 o 
   5  -8   7        7.91       11.13      4.93 o 
   6  -8   7       14.81       12.49      4.85 o 
   7  -8   7        0.73        3.73      4.73 o 
   8  -8   7        0.23        4.08      5.40 o 
 -10  -7   7        1.65        0.46      4.40 o 
  -9  -7   7        2.49       -6.11      6.11 o 
  -8  -7   7       13.76       14.32      3.97 o 
  -7  -7   7       21.11       20.70      2.88 o 
  -6  -7   7       44.39       49.08      3.01 o 
  -5  -7   7       41.59       44.15      2.22 o 
  -4  -7   7      193.23      175.83      3.80 o 
  -3  -7   7       34.36       27.49      1.81 o 
  -2  -7   7      366.72      359.52      4.25 o 
  -1  -7   7      237.09      230.75      2.37 o 
   0  -7   7       89.41       93.59      1.98 o 
   1  -7   7       58.18       55.83      1.30 o 
   2  -7   7      268.46      264.50      3.83 o 
   3  -7   7       17.52       26.77      3.70 o 
   4  -7   7       70.02       73.48      2.60 o 
   5  -7   7       10.45       19.99      9.27 o 
   6  -7   7       11.75       17.67      5.44 o 
   7  -7   7        1.59       10.99     10.52 o 
   8  -7   7        2.15       10.96     11.01 o 
 -10  -6   7        1.45        1.22      4.00 o 
  -9  -6   7        1.14       -3.54      6.26 o 
  -8  -6   7       12.75       15.35      3.91 o 
  -7  -6   7       18.84       12.95      2.83 o 
  -6  -6   7      101.40       98.53      2.30 o 
  -5  -6   7       25.46       23.84      1.83 o 
  -4  -6   7       58.62       53.96      1.31 o 
  -3  -6   7       31.55       31.88      1.63 o 
  -2  -6   7        6.98        7.11      1.22 o 
  -1  -6   7       50.59       52.94      0.96 o 
   0  -6   7       52.32       61.20      1.26 o 
   1  -6   7       28.96       34.63      1.17 o 
   2  -6   7       63.84       68.13      1.25 o 
   3  -6   7      640.96      630.72      4.57 o 
   4  -6   7      258.12      241.83      8.89 o 
   5  -6   7       12.73        8.98      2.79 o 
   6  -6   7       45.66       47.20      4.78 o 
   7  -6   7        3.29        6.75      6.65 o 
   8  -6   7        5.51       -5.90     10.12 o 
   9  -6   7        1.12        3.61      5.33 o 
 -10  -5   7        4.66        1.41      4.14 o 
  -9  -5   7        2.18        2.94      4.00 o 
  -8  -5   7       73.69       80.60      2.83 o 
  -7  -5   7       88.91       74.85      3.56 o 
  -6  -5   7      345.57      331.35      3.09 o 
  -5  -5   7       47.50       50.96      2.39 o 
  -4  -5   7      338.46      315.26      3.25 o 
  -3  -5   7       73.27       76.91      1.29 o 
  -2  -5   7      576.47      599.45      4.15 o 
  -1  -5   7      330.15      354.93      1.37 o 
   0  -5   7      104.16      112.64      1.35 o 
   1  -5   7       89.88       96.36      1.36 o 
   2  -5   7       34.56       30.80      0.83 o 
   3  -5   7      337.65      307.09      5.00 o 
   4  -5   7      655.72      588.81     11.24 o 
   5  -5   7       69.35       49.57      2.62 o 
   6  -5   7       60.95       49.45      2.97 o 
   7  -5   7        5.70        5.27      4.70 o 
   8  -5   7        2.26       -0.53      5.43 o 
   9  -5   7        2.07        1.54      6.18 o 
 -10  -4   7        0.65        3.34      4.19 o 
  -9  -4   7       13.57       12.73      3.24 o 
  -8  -4   7        8.32       12.05      2.61 o 
  -7  -4   7       55.87       48.91      2.39 o 
  -6  -4   7       59.47       54.92      2.30 o 
  -5  -4   7       59.88       52.73      1.80 o 
  -4  -4   7      122.80      119.60      1.74 o 
  -3  -4   7       54.43       54.65      1.46 o 
  -2  -4   7      133.85      164.47      1.64 o 
  -1  -4   7     1235.16     1291.28      4.02 o 
   0  -4   7      474.08      616.29      3.60 o 
   1  -4   7       26.96       32.18      1.24 o 
   2  -4   7       79.39       82.10      1.29 o 
   3  -4   7      447.65      405.87      5.45 o 
   4  -4   7      609.26      551.06      9.16 o 
   5  -4   7       60.08       57.09      3.18 o 
   6  -4   7        8.14        8.16      2.46 o 
   7  -4   7        1.07       -1.30      4.67 o 
   8  -4   7        3.12        4.15      5.77 o 
   9  -4   7        5.03        3.14      5.37 o 
 -10  -3   7        3.82       10.19      3.50 o 
  -9  -3   7        1.02        1.45      2.73 o 
  -8  -3   7        6.87       11.85      2.82 o 
  -7  -3   7        5.03        3.31      2.24 o 
  -6  -3   7      353.68      345.82      2.94 o 
  -5  -3   7       45.89       42.34      1.75 o 
  -4  -3   7     1373.05     1370.90      6.81 o 
  -3  -3   7      187.05      176.95      2.02 o 
  -2  -3   7     1194.45     1296.74      8.53 o 
  -1  -3   7      227.67      244.02      2.22 o 
   0  -3   7     2764.04     3198.08     15.67 o 
   1  -3   7      555.16      716.36      6.22 o 
   2  -3   7        6.74        8.44      1.87 o 
   3  -3   7       71.00       65.14      2.37 o 
   4  -3   7        1.68        2.86      2.40 o 
   5  -3   7       57.05       48.50      2.94 o 
   6  -3   7        8.74       10.56      2.54 o 
   7  -3   7        6.46       13.55      4.79 o 
   8  -3   7       30.32       30.50      4.63 o 
   9  -3   7        6.74        4.05      5.15 o 
 -11  -2   7        3.26        5.62      6.81 o 
 -10  -2   7        1.50        7.07      3.76 o 
  -9  -2   7        1.30        4.29      2.64 o 
  -8  -2   7       31.58       33.90      2.60 o 
  -7  -2   7       11.48       11.36      2.30 o 
  -6  -2   7       88.88      112.66      4.72 o 
  -5  -2   7      646.00      600.11      7.32 o 
  -4  -2   7       37.53       40.88      1.51 o 
  -3  -2   7      380.02      318.84      1.79 o 
  -2  -2   7      146.85      186.15      1.69 o 
  -1  -2   7      406.96      374.73      1.77 o 
   0  -2   7       19.53       21.20      1.02 o 
   1  -2   7     5553.42     5646.42     24.42 o 
   2  -2   7       20.82       29.51      1.54 o 
   3  -2   7      994.40      971.07      3.18 o 
   4  -2   7       11.62       11.57      1.74 o 
   5  -2   7        9.45       16.15      3.54 o 
   6  -2   7       13.27       11.35      3.05 o 
   7  -2   7        4.86        7.80      3.31 o 
   8  -2   7        7.67       19.16      6.29 o 
   9  -2   7        2.32        1.30      6.99 o 
 -11  -1   7        0.92       -0.86      6.95 o 
 -10  -1   7        0.20       12.67     12.55 o 
  -9  -1   7        5.04        5.43      2.61 o 
  -8  -1   7        8.94       16.85      3.91 o 
  -7  -1   7       28.48       26.87      2.72 o 
  -6  -1   7      140.80      131.40      7.71 o 
  -5  -1   7      183.24      176.71      2.26 o 
  -4  -1   7        4.26        9.62      2.20 o 
  -3  -1   7      602.76      698.28      3.92 o 
  -2  -1   7        5.27        2.80      1.25 o 
  -1  -1   7      655.55      819.81      5.03 o 
   0  -1   7       27.83       39.04      1.61 o 
   1  -1   7      194.19      183.58      2.36 o 
   2  -1   7      129.59      172.01      1.88 o 
   3  -1   7      188.17      167.10      5.24 o 
   4  -1   7       24.75       24.02      2.04 o 
   5  -1   7        2.03       16.05      4.45 o 
   6  -1   7        1.64        4.45      3.13 o 
   7  -1   7        0.63        4.99      3.37 o 
   8  -1   7       11.97       12.32      3.82 o 
   9  -1   7        3.23        2.61      4.82 o 
 -11   0   7        0.03        4.25      6.63 o 
 -10   0   7        6.46        8.27      4.51 o 
  -9   0   7        0.14        2.47      3.16 o 
  -8   0   7        7.37        9.44      3.32 o 
  -7   0   7       76.91       64.53      2.61 o 
  -6   0   7       67.55       55.52      3.99 o 
  -5   0   7       30.46       28.52      2.67 o 
  -4   0   7      236.51      224.54      3.10 o 
  -3   0   7     4683.60     4957.69    113.40 o 
  -2   0   7       43.74       52.02      2.12 o 
  -1   0   7     6961.70     7372.76     21.99 o 
   0   0   7        8.78        9.64      1.11 o 
   1   0   7     1607.30     1673.20      8.86 o 
   2   0   7        9.88        8.41      1.27 o 
   3   0   7      739.81      702.83      5.33 o 
   4   0   7       21.43       17.86      2.08 o 
   5   0   7      462.17      403.31      4.26 o 
   6   0   7        6.64        8.72      3.25 o 
   7   0   7       20.68       22.21      3.44 o 
   8   0   7        2.49        4.20      3.67 o 
   9   0   7        0.06        8.18      4.94 o 
 -10   1   7        0.19       18.08      8.91 o 
  -9   1   7        4.95       -2.07      4.41 o 
  -8   1   7        9.04       13.01      3.37 o 
  -7   1   7       27.08       22.73      2.49 o 
  -6   1   7      139.46      124.40      6.32 o 
  -5   1   7      180.37      174.42      2.28 o 
  -4   1   7        3.95        5.60      1.46 o 
  -3   1   7      604.62      690.91      9.60 o 
  -2   1   7        5.22        3.61      1.84 o 
  -1   1   7      655.23      826.95      5.33 o 
   0   1   7       27.01       36.10      1.37 o 
   1   1   7      197.48      189.35      2.99 o 
   2   1   7      128.37      168.26      1.65 o 
   3   1   7      191.89      164.53      1.69 o 
   4   1   7       23.81       26.27      1.89 o 
   5   1   7        2.29        9.89      3.03 o 
   6   1   7        1.75        6.94      4.67 o 
   7   1   7        0.69        6.83      6.25 o 
   8   1   7       12.10       16.88      3.92 o 
   9   1   7        3.25        8.67      4.54 o 
 -11   2   7        3.25        7.71      6.98 o 
 -10   2   7        1.58        5.10      4.42 o 
  -9   2   7        1.23       -2.83      4.39 o 
  -8   2   7       31.93       31.03      3.36 o 
  -7   2   7       11.08        7.87      2.40 o 
  -6   2   7       86.93       92.81      2.30 o 
  -5   2   7      650.79      599.14      5.48 o 
  -4   2   7       37.40       44.08      1.82 o 
  -3   2   7      383.71      320.75      1.89 o 
  -2   2   7      148.41      189.73      2.55 o 
  -1   2   7      397.37      360.33      2.06 o 
   0   2   7       19.00       17.93      1.06 o 
   1   2   7     5541.86     5671.53     46.71 o 
   2   2   7       20.23       27.90      1.14 o 
   3   2   7      989.51      968.65      7.00 o 
   4   2   7       12.37       10.19      1.50 o 
   5   2   7        8.10       14.59      3.30 o 
   6   2   7       13.75       20.56      7.64 o 
   7   2   7        4.79        5.06      3.52 o 
   8   2   7        8.07       18.22      5.04 o 
   9   2   7        2.34       10.49      6.28 o 
 -10   3   7        3.90       10.65      4.96 o 
  -9   3   7        1.03       -1.40      5.02 o 
  -8   3   7        6.64       10.04      7.14 o 
  -7   3   7        5.60        7.11      2.41 o 
  -6   3   7      356.86      348.08      2.89 o 
  -5   3   7       46.93       47.97      3.80 o 
  -4   3   7     1375.13     1360.71     16.36 o 
  -3   3   7      181.14      171.32      2.69 o 
  -2   3   7     1191.07     1296.13     31.93 o 
  -1   3   7      228.04      246.43      2.11 o 
   0   3   7     2769.22     3215.69     14.68 o 
   1   3   7      546.74      711.19      5.83 o 
   2   3   7        6.39        7.47      1.39 o 
   3   3   7       69.98       65.48      2.00 o 
   4   3   7        2.10        2.94      1.84 o 
   5   3   7       55.01       48.01      2.05 o 
   6   3   7        8.77       11.51      2.74 o 
   7   3   7        6.24        8.06      3.23 o 
   8   3   7       29.92       38.99      8.39 o 
   9   3   7        6.67        7.67      9.27 o 
 -10   4   7        0.61        4.29      5.15 o 
  -9   4   7       13.80       10.90      4.71 o 
  -8   4   7        8.67        8.54      6.15 o 
  -7   4   7       56.34       50.87      3.18 o 
  -6   4   7       57.83       59.91      3.21 o 
  -5   4   7       59.59       60.87      2.40 o 
  -4   4   7      121.81      127.10      3.77 o 
  -3   4   7       50.27       53.45      3.02 o 
  -2   4   7      132.98      158.74      1.61 o 
  -1   4   7     1231.64     1299.09      3.75 o 
   0   4   7      476.25      616.10      4.10 o 
   1   4   7       33.59       38.90      1.96 o 
   2   4   7       80.86       82.82      1.54 o 
   3   4   7      448.51      411.34      3.08 o 
   4   4   7      607.41      547.93      3.30 o 
   5   4   7       59.50       53.89      1.91 o 
   6   4   7        8.62       12.34      3.41 o 
   7   4   7        0.99        8.51      5.95 o 
   8   4   7        3.15       20.37      9.71 o 
   9   4   7        5.04       12.20      9.86 o 
 -10   5   7        4.61       14.69      5.71 o 
  -9   5   7        2.25        0.33      4.70 o 
  -8   5   7       73.89       81.84     18.50 o 
  -7   5   7       89.13       79.05      3.66 o 
  -6   5   7      347.69      341.27      7.57 o 
  -5   5   7       45.39       48.45      2.57 o 
  -4   5   7      341.00      335.28      3.36 o 
  -3   5   7       71.25       79.46      1.65 o 
  -2   5   7      587.25      613.46      3.77 o 
  -1   5   7      325.65      351.93      1.93 o 
   0   5   7      109.80      119.46      1.55 o 
   1   5   7       92.92       97.68      1.11 o 
   2   5   7       36.58       35.56      1.19 o 
   3   5   7      328.48      287.59      3.28 o 
   4   5   7      653.14      605.95      6.05 o 
   5   5   7       72.74       56.58      3.81 o 
   6   5   7       59.98       51.42      3.63 o 
   7   5   7        5.77       14.45      6.72 o 
   8   5   7        2.50        7.27     10.79 o 
   9   5   7        2.11       16.11      8.97 o 
 -10   6   7        1.46        5.08      5.09 o 
  -9   6   7        1.05       -6.07      6.07 o 
  -8   6   7       12.77       15.65      4.93 o 
  -7   6   7       18.38       16.41      3.69 o 
  -6   6   7      100.91      106.03      5.90 o 
  -5   6   7       24.36       22.47      2.39 o 
  -4   6   7       60.15       55.09      2.44 o 
  -3   6   7       29.76       29.59      1.74 o 
  -2   6   7        6.86        6.65      2.10 o 
  -1   6   7       51.12       58.61      2.72 o 
   0   6   7       52.14       59.47      1.35 o 
   1   6   7       28.87       34.04      1.36 o 
   2   6   7       62.70       65.90      2.03 o 
   3   6   7      637.56      627.98      8.91 o 
   4   6   7      256.94      237.73      3.98 o 
   5   6   7       12.27       16.35      2.68 o 
   6   6   7       45.92       48.78      3.66 o 
   7   6   7        3.21        6.77      4.01 o 
   8   6   7        5.43        4.83      7.73 o 
   9   6   7        1.11        5.76     11.92 o 
 -10   7   7        1.67        4.27      5.36 o 
  -9   7   7        2.42       -4.47      5.29 o 
  -8   7   7       13.03       10.76      5.02 o 
  -7   7   7       20.75       22.22      3.59 o 
  -6   7   7       43.04       48.14      3.26 o 
  -5   7   7       41.60       39.95      2.40 o 
  -4   7   7      190.20      170.03      2.41 o 
  -3   7   7       34.76       25.94      1.87 o 
  -2   7   7      355.06      359.54      5.33 o 
  -1   7   7      240.22      242.46      2.50 o 
   0   7   7       85.47       86.80      2.84 o 
   1   7   7       54.33       51.72      2.42 o 
   2   7   7      266.77      266.09      2.71 o 
   3   7   7       18.70       22.61      2.96 o 
   4   7   7       73.95       74.66      2.27 o 
   5   7   7        9.89       15.69      2.28 o 
   6   7   7       12.29       15.35      3.36 o 
   7   7   7        1.72        5.11      3.66 o 
   8   7   7        2.00       12.78      8.18 o 
   9   7   7        0.40        0.79      6.00 o 
  -9   8   7        1.91      -10.08     10.08 o 
  -8   8   7        8.90        7.61      5.14 o 
  -7   8   7       35.33       33.25      3.48 o 
  -6   8   7       26.42       29.36      3.28 o 
  -5   8   7       45.48       47.02      3.01 o 
  -4   8   7       24.05       21.57      2.76 o 
  -3   8   7       74.55       69.52      2.50 o 
  -2   8   7       42.48       43.05      2.61 o 
  -1   8   7      131.31      131.10      3.26 o 
   0   8   7        1.80        1.44      1.50 o 
   1   8   7      523.55      522.32      4.09 o 
   2   8   7       40.35       47.18      2.12 o 
   3   8   7      163.03      150.82      2.29 o 
   4   8   7       73.01       66.91      2.26 o 
   5   8   7        8.11        9.45      2.81 o 
   6   8   7       14.24       11.54      3.39 o 
   7   8   7        0.81        3.13      3.66 o 
   8   8   7        0.27        1.63      5.27 o 
  -9   9   7        5.48        4.11      5.81 o 
  -8   9   7        3.89        3.01      5.12 o 
  -7   9   7       21.52       28.37      3.63 o 
  -6   9   7       32.03       36.31      3.26 o 
  -5   9   7        1.51        1.51      2.88 o 
  -4   9   7      110.94      110.94      3.28 o 
  -3   9   7        8.89        7.64      2.36 o 
  -2   9   7      597.88      582.69      6.40 o 
  -1   9   7      319.49      297.09      3.33 o 
   0   9   7       97.30       86.29      2.07 o 
   1   9   7       71.57       72.45      2.36 o 
   2   9   7       92.88       92.23      2.22 o 
   3   9   7       24.83       27.92      2.14 o 
   4   9   7       10.08        9.38      2.08 o 
   5   9   7       18.86       26.74      2.39 o 
   6   9   7        0.00        1.04      3.37 o 
   7   9   7        1.23        2.89      3.26 o 
   8   9   7        1.42        5.42      6.39 o 
  -9  10   7        0.38       -5.11      5.11 o 
  -8  10   7        5.18        6.40      5.55 o 
  -7  10   7        5.47        5.90      3.39 o 
  -6  10   7       16.31       20.19      3.30 o 
  -5  10   7       66.86       74.97      3.35 o 
  -4  10   7      200.75      191.81      3.17 o 
  -3  10   7      227.75      226.62      3.00 o 
  -2  10   7        1.72       -1.20      2.73 o 
  -1  10   7     1145.09     1134.18      8.99 o 
   0  10   7        5.01        5.97      1.81 o 
   1  10   7      426.19      411.33      3.19 o 
   2  10   7       16.75       14.90      2.65 o 
   3  10   7      229.87      223.13      5.65 o 
   4  10   7       15.54       13.90      2.23 o 
   5  10   7       33.96       38.74      2.47 o 
   6  10   7        6.04        5.21      3.47 o 
   7  10   7        1.28        1.95      3.30 o 
   8  10   7        0.20        2.01      4.56 o 
  -9  11   7        0.56       -6.60      8.23 o 
  -8  11   7        0.74        8.28      4.58 o 
  -7  11   7        4.39        5.22      3.45 o 
  -6  11   7        4.68        4.30      3.23 o 
  -5  11   7        1.09        1.49      3.04 o 
  -4  11   7       17.12       12.10      3.36 o 
  -3  11   7       29.33       27.11      2.51 o 
  -2  11   7       30.06       26.93      3.75 o 
  -1  11   7      282.83      266.86      2.82 o 
   0  11   7        1.08        3.19      1.71 o 
   1  11   7       40.52       46.44      2.19 o 
   2  11   7        0.62        0.77      2.88 o 
   3  11   7       10.46        9.63      3.00 o 
   4  11   7       24.12       25.41      3.38 o 
   5  11   7        1.11        3.36      3.30 o 
   6  11   7        2.72        1.19      3.09 o 
   7  11   7        1.30       -1.97      4.21 o 
  -8  12   7        8.06       16.20      4.37 o 
  -7  12   7        4.57        5.58      3.53 o 
  -6  12   7       27.29       32.45      3.50 o 
  -5  12   7       18.13       19.28      3.02 o 
  -4  12   7       29.21       24.40      3.60 o 
  -3  12   7       33.72       35.39      2.70 o 
  -2  12   7        8.70        7.41      3.38 o 
  -1  12   7      305.86      294.14      3.77 o 
   0  12   7        8.56       13.14      5.08 o 
   1  12   7       86.07       79.71      2.33 o 
   2  12   7       58.42       48.17      3.80 o 
   3  12   7       36.33       37.59      3.31 o 
   4  12   7        3.43        0.84      4.42 o 
   5  12   7        4.32        3.12      4.03 o 
   6  12   7        0.43       -5.67      5.67 o 
   7  12   7        1.99       -1.31      5.64 o 
  -8  13   7        1.30        8.33      3.78 o 
  -7  13   7        3.52        8.43      3.65 o 
  -6  13   7        2.00        2.68      3.45 o 
  -5  13   7       36.72       33.75      3.24 o 
  -4  13   7       14.98       14.22      3.55 o 
  -3  13   7       26.31       22.86      2.67 o 
  -2  13   7      279.87      260.02      6.59 o 
  -1  13   7      135.16      122.44      3.59 o 
   0  13   7        5.04       10.50      7.69 o 
   1  13   7       31.70       26.18      3.43 o 
   2  13   7        7.98        1.81      4.08 o 
   3  13   7        0.88        2.75      4.29 o 
   4  13   7        4.25        2.58      4.24 o 
   5  13   7        5.17        9.58      5.65 o 
   6  13   7        0.23       -5.04      5.04 o 
   7  13   7        0.95       -1.27      5.59 o 
  -8  14   7        0.78        4.59      5.53 o 
  -7  14   7        5.12        8.78      3.78 o 
  -6  14   7        7.76        9.24      3.26 o 
  -5  14   7        4.19        2.39      3.21 o 
  -4  14   7       17.96       18.39      3.01 o 
  -3  14   7        4.37        0.86      3.28 o 
  -2  14   7        3.93        1.34      4.46 o 
  -1  14   7      119.66      118.85      3.70 o 
   0  14   7        4.48        4.70      4.80 o 
   1  14   7       10.60        8.09      3.66 o 
   2  14   7        0.99       -3.92      3.92 o 
   3  14   7        3.23        1.92      3.90 o 
   4  14   7        1.53        1.93      4.27 o 
   5  14   7        0.31        6.44      6.21 o 
   6  14   7        2.74       -1.20      5.47 o 
  -7  15   7        0.17        2.45      3.48 o 
  -6  15   7        5.24        6.60      4.71 o 
  -5  15   7        8.68        5.91      3.92 o 
  -4  15   7       22.18       17.47      3.50 o 
  -3  15   7        5.64        1.99      3.39 o 
  -2  15   7       46.21       36.83      8.47 o 
  -1  15   7       24.64       25.50      3.77 o 
   0  15   7        4.36        2.10      3.11 o 
   1  15   7        4.20       -0.17      3.18 o 
   2  15   7        7.25       -0.66      4.11 o 
   3  15   7        2.24        0.37      3.97 o 
   4  15   7        2.93        3.14      5.18 o 
   5  15   7        6.04        8.83      5.50 o 
   6  15   7        1.88        3.41      6.37 o 
  -6  16   7        0.76        3.15      5.06 o 
  -5  16   7        0.17        0.39      3.89 o 
  -4  16   7        1.66       -1.24      5.19 o 
  -3  16   7        5.66       16.25      9.67 o 
  -2  16   7        6.40       18.50      7.81 o 
  -1  16   7       32.52       39.16      7.10 o 
   0  16   7        3.38        2.75      5.47 o 
   1  16   7        6.07        1.89      3.30 o 
   2  16   7        0.83       -3.60      4.01 o 
   3  16   7       15.02       13.70      4.34 o 
   4  16   7        1.27        2.36      3.62 o 
   5  16   7        1.52        6.28      5.92 o 
  -5  17   7        0.33       -2.04      5.38 o 
  -4  17   7        0.74        2.67      9.51 o 
  -3  17   7        1.60        7.61      9.83 o 
  -2  17   7       23.05       34.12      7.98 o 
  -1  17   7       18.24       25.68      7.38 o 
   0  17   7       13.01       19.11      8.95 o 
   1  17   7        1.82        1.61      3.40 o 
   2  17   7        1.60       -0.87      4.74 o 
   3  17   7        3.88        4.64      3.88 o 
   4  17   7        4.03        8.52      3.94 o 
  -4  18   7        1.20       21.81      9.18 o 
  -3  18   7        0.34       14.55     10.16 o 
  -2  18   7        0.40       26.18      7.37 o 
  -1  18   7        1.29       22.18      9.22 o 
   0  18   7        0.10       -4.96      4.96 o 
   1  18   7        5.02        6.48      5.31 o 
   2  18   7        4.74        5.13      4.51 o 
   3  18   7        2.08        4.32      4.23 o 
  -2  19   7        3.73       16.79      8.93 o 
  -1  19   7        6.62       11.75     25.04 o 
   0  19   7        1.08        2.93      4.18 o 
   1  19   7        0.25        2.37      5.86 o 
   2  19   7        2.32        8.85      6.08 o 
   0  20   7        2.96       15.67      6.48 o 
  -2 -19   8        0.21       -2.62      7.76 o 
  -1 -19   8        5.77        5.07      3.86 o 
   0 -19   8        0.27        1.90      4.35 o 
   1 -19   8        4.24        7.55      3.71 o 
   2 -19   8        0.03       -2.05      7.19 o 
  -4 -18   8        0.22       -0.34      7.37 o 
  -3 -18   8        0.53       -1.70      7.42 o 
  -2 -18   8        1.77        2.67      8.46 o 
  -1 -18   8        1.90        3.27      3.81 o 
   0 -18   8        0.36        3.36      3.63 o 
   1 -18   8        2.96        7.63      3.71 o 
   2 -18   8        6.20        7.69      3.96 o 
   3 -18   8        4.25       11.45      5.26 o 
  -5 -17   8        0.84        2.53      8.42 o 
  -4 -17   8        4.84        0.56      6.96 o 
  -3 -17   8       19.51       22.89      8.16 o 
  -2 -17   8       48.57       52.92      7.57 o 
  -1 -17   8       32.29       39.64      4.10 o 
   0 -17   8       15.06       20.91      3.71 o 
   1 -17   8        3.66        4.89      3.58 o 
   2 -17   8        1.73        1.63      3.76 o 
   3 -17   8        9.21       11.75      4.89 o 
   4 -17   8        1.31        8.84      7.75 o 
  -6 -16   8        3.40        1.98      3.97 o 
  -5 -16   8        7.68        4.76      4.25 o 
  -4 -16   8        0.51       -2.09      3.70 o 
  -3 -16   8        2.01       -0.22      8.06 o 
  -2 -16   8        6.80        9.60      3.84 o 
  -1 -16   8        9.00       11.06      3.38 o 
   0 -16   8        2.60        3.47      3.28 o 
   1 -16   8        4.03        2.87      3.50 o 
   2 -16   8        5.52        6.21      3.94 o 
   3 -16   8        1.24       10.19     12.60 o 
   4 -16   8        7.41       14.12      5.77 o 
   5 -16   8        0.30        5.37      7.16 o 
  -7 -15   8        0.77       -3.78      4.20 o 
  -6 -15   8        3.97        1.93      4.16 o 
  -5 -15   8        2.83        4.92      4.10 o 
  -4 -15   8        0.66        0.17      3.67 o 
  -3 -15   8        9.13       11.46      4.17 o 
  -2 -15   8       25.19       25.57      2.99 o 
  -1 -15   8       42.59       38.80      2.73 o 
   0 -15   8        0.35       -1.70      2.72 o 
   1 -15   8       17.40       18.34      3.37 o 
   2 -15   8       10.45       10.78      4.09 o 
   3 -15   8        5.03       11.00      3.90 o 
   4 -15   8        1.67        8.51      5.11 o 
   5 -15   8        1.16        0.31      4.83 o 
  -7 -14   8        4.61       -0.28      4.21 o 
  -6 -14   8        9.52        9.53      4.02 o 
  -5 -14   8        4.84        1.74      3.56 o 
  -4 -14   8       31.29       29.29      3.77 o 
  -3 -14   8        0.50        0.88      3.21 o 
  -2 -14   8        3.74        3.18      1.92 o 
  -1 -14   8        6.64        7.90      2.50 o 
   0 -14   8       55.70       54.36      3.32 o 
   1 -14   8       24.21       28.96      3.35 o 
   2 -14   8        4.11        6.63      3.67 o 
   3 -14   8        4.26        5.39      3.22 o 
   4 -14   8        0.28        5.09      4.27 o 
   5 -14   8        0.65        4.91      5.38 o 
   6 -14   8        1.36        2.94      5.61 o 
  -8 -13   8        1.03       -2.66      5.48 o 
  -7 -13   8        0.83       -2.07      4.11 o 
  -6 -13   8        1.52        0.74      4.02 o 
  -5 -13   8        4.90        6.73      3.64 o 
  -4 -13   8       31.70       35.01      3.65 o 
  -3 -13   8       11.83       17.63      2.60 o 
  -2 -13   8      163.92      162.78      2.41 o 
  -1 -13   8      335.29      324.33      4.96 o 
   0 -13   8       39.59       42.81      3.16 o 
   1 -13   8       46.41       47.97      3.20 o 
   2 -13   8       18.03       23.48      3.71 o 
   3 -13   8        0.64        3.55      3.00 o 
   4 -13   8        4.38        8.54      3.80 o 
   5 -13   8        0.62        4.43      4.49 o 
   6 -13   8        0.62       -4.90      4.90 o 
  -8 -12   8        2.34        0.70      5.49 o 
  -7 -12   8        4.39        2.59      3.78 o 
  -6 -12   8       18.14       17.44      3.91 o 
  -5 -12   8       10.32        4.69      3.67 o 
  -4 -12   8       26.84       23.55      3.35 o 
  -3 -12   8       24.18       21.19      2.18 o 
  -2 -12   8       69.89       64.16      1.81 o 
  -1 -12   8        9.82       10.29      2.05 o 
   0 -12   8       22.23       24.45      2.94 o 
   1 -12   8      109.48      116.42      6.86 o 
   2 -12   8       14.30       20.44      2.90 o 
   3 -12   8        1.56        4.44      2.90 o 
   4 -12   8        0.66        3.62      3.87 o 
   5 -12   8       13.57       11.79      4.99 o 
   6 -12   8        1.33       -5.13      9.22 o 
   7 -12   8        0.77       -0.85      4.76 o 
  -8 -11   8        0.39        0.80      5.50 o 
  -7 -11   8        4.72        2.31      3.67 o 
  -6 -11   8        6.97        9.19      3.82 o 
  -5 -11   8        3.86        5.00      3.53 o 
  -4 -11   8        5.03        4.33      3.25 o 
  -3 -11   8        2.16        3.21      2.02 o 
  -2 -11   8      263.54      269.42      2.50 o 
  -1 -11   8      105.35      109.28      1.98 o 
   0 -11   8       68.25       71.43      3.02 o 
   1 -11   8        6.99       12.45      3.48 o 
   2 -11   8        2.40        1.56      2.78 o 
   3 -11   8        2.67        4.01      2.96 o 
   4 -11   8        1.94        3.49      3.77 o 
   5 -11   8        2.60        0.63      4.87 o 
   6 -11   8        2.85        3.14      4.93 o 
   7 -11   8        3.12        7.40      4.74 o 
  -9 -10   8        0.73       -1.77      5.90 o 
  -8 -10   8       11.13       13.18      5.20 o 
  -7 -10   8       19.20       23.50      3.80 o 
  -6 -10   8       58.80       56.83      3.89 o 
  -5 -10   8       49.93       41.65      2.84 o 
  -4 -10   8       76.12       75.91      3.52 o 
  -3 -10   8        8.28        6.60      1.94 o 
  -2 -10   8      463.45      456.06      4.41 o 
  -1 -10   8       49.99       55.41      1.84 o 
   0 -10   8        7.20        4.66      1.91 o 
   1 -10   8       63.82       65.21      4.82 o 
   2 -10   8       44.38       46.74      2.90 o 
   3 -10   8       32.11       33.39      3.87 o 
   4 -10   8        6.91        3.38      4.97 o 
   5 -10   8       12.91       11.13      5.04 o 
   6 -10   8        4.26        4.24      4.99 o 
   7 -10   8        1.74        6.22      5.02 o 
  -9  -9   8        0.07       -1.43      5.60 o 
  -8  -9   8        7.45        7.25      5.14 o 
  -7  -9   8       23.69       29.50      5.41 o 
  -6  -9   8       59.33       65.10      3.21 o 
  -5  -9   8       40.77       37.63      4.51 o 
  -4  -9   8       54.81       57.93      2.29 o 
  -3  -9   8       55.07       50.42      2.19 o 
  -2  -9   8      540.64      521.18      3.38 o 
  -1  -9   8     1135.23     1077.70      6.88 o 
   0  -9   8      124.77      121.54      1.66 o 
   1  -9   8      365.68      354.01      3.68 o 
   2  -9   8       51.41       47.56      2.80 o 
   3  -9   8       79.40       83.00      3.28 o 
   4  -9   8        7.32        4.85      3.05 o 
   5  -9   8       19.63       25.04      4.94 o 
   6  -9   8        2.38        8.08      4.67 o 
   7  -9   8       11.15       14.32      5.34 o 
   8  -9   8        0.69        5.82      5.40 o 
  -9  -8   8        9.73        8.65      5.30 o 
  -8  -8   8        1.78        4.67      5.42 o 
  -7  -8   8       63.68       62.69      4.93 o 
  -6  -8   8       51.07       61.40      2.92 o 
  -5  -8   8       39.48       33.48      2.91 o 
  -4  -8   8      143.24      128.60      3.19 o 
  -3  -8   8        7.53        6.63      1.80 o 
  -2  -8   8      323.69      333.20      1.95 o 
  -1  -8   8        9.11        7.93      1.56 o 
   0  -8   8      264.27      276.27      2.45 o 
   1  -8   8       32.29       33.03      2.65 o 
   2  -8   8      119.07      120.39      3.61 o 
   3  -8   8       51.37       48.75      2.33 o 
   4  -8   8       56.84       55.87      3.31 o 
   5  -8   8       29.20       37.26      5.47 o 
   6  -8   8        6.16        5.91      4.64 o 
   7  -8   8        7.07        9.64      5.56 o 
   8  -8   8        3.08       16.49      5.48 o 
 -10  -7   8        0.32       -0.21      5.49 o 
  -9  -7   8        0.75       -3.12      4.93 o 
  -8  -7   8        1.79        1.98      4.14 o 
  -7  -7   8       26.57       32.23      4.74 o 
  -6  -7   8      124.45      123.00      3.38 o 
  -5  -7   8        0.47        0.55      2.65 o 
  -4  -7   8      294.40      286.11      3.68 o 
  -3  -7   8      152.30      144.45      2.51 o 
  -2  -7   8      163.02      173.28      1.91 o 
  -1  -7   8      743.94      728.06      6.10 o 
   0  -7   8       30.31       32.23      0.94 o 
   1  -7   8      523.87      533.56      2.92 o 
   2  -7   8       64.86       64.59      2.73 o 
   3  -7   8       71.03       68.04      2.87 o 
   4  -7   8       18.18       17.25      2.86 o 
   5  -7   8       52.18       58.21      5.64 o 
   6  -7   8        8.45       15.82      4.92 o 
   7  -7   8        4.04        8.96      8.57 o 
   8  -7   8        4.04       14.19      8.79 o 
 -10  -6   8        2.57        1.30      4.36 o 
  -9  -6   8        3.52       -2.65      6.44 o 
  -8  -6   8        5.96        3.14      4.67 o 
  -7  -6   8       70.21       56.77      4.70 o 
  -6  -6   8      153.88      140.53      5.34 o 
  -5  -6   8       84.52       76.56      1.86 o 
  -4  -6   8      125.78      116.22      1.69 o 
  -3  -6   8        8.70        8.54      1.00 o 
  -2  -6   8       62.19       63.35      1.14 o 
  -1  -6   8      342.75      338.87      2.62 o 
   0  -6   8       32.24       37.75      1.02 o 
   1  -6   8      445.28      428.99      3.40 o 
   2  -6   8       74.18       78.38      1.51 o 
   3  -6   8       13.93       18.85      2.43 o 
   4  -6   8      111.79       93.51      4.20 o 
   5  -6   8       69.73       70.36      3.72 o 
   6  -6   8       14.07        8.31      6.96 o 
   7  -6   8        2.98        9.01      7.00 o 
   8  -6   8        7.40        3.81      5.33 o 
 -10  -5   8        1.47       -1.46      4.70 o 
  -9  -5   8        0.11        0.58      4.04 o 
  -8  -5   8       23.86       25.88      3.80 o 
  -7  -5   8       14.13       11.83      2.61 o 
  -6  -5   8       56.84       62.08      2.24 o 
  -5  -5   8      172.90      162.20      3.86 o 
  -4  -5   8      137.34      133.80      3.07 o 
  -3  -5   8      493.70      498.64      2.69 o 
  -2  -5   8       20.04       22.76      1.16 o 
  -1  -5   8     1271.19     1302.27      6.61 o 
   0  -5   8       27.56       27.99      1.24 o 
   1  -5   8      619.89      601.13      2.82 o 
   2  -5   8       72.49       64.94      0.99 o 
   3  -5   8      303.52      273.71      4.21 o 
   4  -5   8       99.93       93.99      2.35 o 
   5  -5   8       65.46       64.36      3.61 o 
   6  -5   8        8.13        4.89      3.58 o 
   7  -5   8       13.14       11.70      4.95 o 
   8  -5   8        3.28       -0.19      5.78 o 
   9  -5   8        1.89       -0.49      5.57 o 
 -10  -4   8        0.25        1.84      4.24 o 
  -9  -4   8       12.25       16.49      3.04 o 
  -8  -4   8       23.12       25.75      2.86 o 
  -7  -4   8       16.23       15.54      2.68 o 
  -6  -4   8      458.37      443.57      5.24 o 
  -5  -4   8        9.12        8.16      1.59 o 
  -4  -4   8      199.82      194.98      2.41 o 
  -3  -4   8      130.43      129.77      3.66 o 
  -2  -4   8      299.65      327.67      2.36 o 
  -1  -4   8       30.80       40.39      1.00 o 
   0  -4   8       43.09       38.49      1.26 o 
   1  -4   8        8.91        5.77      1.21 o 
   2  -4   8        6.86        9.68      1.89 o 
   3  -4   8      188.90      170.12      4.04 o 
   4  -4   8      146.69      128.54      2.19 o 
   5  -4   8       24.41       21.36      2.30 o 
   6  -4   8       57.59       51.42      3.26 o 
   7  -4   8        1.66        3.63      3.81 o 
   8  -4   8        1.19        2.09      5.40 o 
   9  -4   8        1.37       -3.84      5.27 o 
 -10  -3   8        2.27        6.27      3.23 o 
  -9  -3   8        0.25        3.85      2.81 o 
  -8  -3   8       21.99       26.36      2.96 o 
  -7  -3   8       68.74       58.26      3.61 o 
  -6  -3   8      121.55      114.09      2.36 o 
  -5  -3   8      103.31      100.84      1.87 o 
  -4  -3   8      720.08      709.13      6.34 o 
  -3  -3   8     1884.08     1919.16     13.65 o 
  -2  -3   8       50.91       58.71      1.48 o 
  -1  -3   8     2153.21     2288.87     12.27 o 
   0  -3   8       37.86       45.75      1.14 o 
   1  -3   8     2454.84     2634.59     18.32 o 
   2  -3   8       62.09       74.04      1.94 o 
   3  -3   8      976.70      917.67      8.92 o 
   4  -3   8       18.34       18.85      2.43 o 
   5  -3   8       39.21       34.78      2.91 o 
   6  -3   8       13.08       15.96      2.51 o 
   7  -3   8        5.29        2.46      5.25 o 
   8  -3   8        6.36        6.32      4.21 o 
   9  -3   8        5.57        5.73      5.43 o 
 -11  -2   8        3.94       10.85      5.84 o 
 -10  -2   8        2.54       10.99      3.31 o 
  -9  -2   8        6.19        7.05      3.24 o 
  -8  -2   8       23.38       29.24      2.94 o 
  -7  -2   8        8.40       13.97      2.27 o 
  -6  -2   8       80.32       76.32      2.44 o 
  -5  -2   8       14.98       16.19      1.63 o 
  -4  -2   8     1438.90     1430.96      5.66 o 
  -3  -2   8       18.47       29.19      1.16 o 
  -2  -2   8     1730.89     1848.44     11.21 o 
  -1  -2   8     1703.48     1789.08      7.10 o 
   0  -2   8       34.44       32.51      0.96 o 
   1  -2   8     1607.38     1583.83      6.62 o 
   2  -2   8       39.07       27.87      1.53 o 
   3  -2   8      566.77      527.41      6.86 o 
   4  -2   8       23.98       22.42      1.80 o 
   5  -2   8       37.16       39.97      3.65 o 
   6  -2   8        4.99        4.08      2.92 o 
   7  -2   8        7.59        7.32      3.54 o 
   8  -2   8       24.44       26.33      3.83 o 
   9  -2   8        5.69        2.03      4.30 o 
 -11  -1   8        1.06        5.43      5.98 o 
 -10  -1   8        0.55        8.48      3.96 o 
  -9  -1   8        5.92        4.79      3.10 o 
  -8  -1   8        6.04       11.57      4.79 o 
  -7  -1   8        2.26        4.34      2.75 o 
  -6  -1   8       16.36       21.11      3.78 o 
  -5  -1   8       38.53       30.80      2.98 o 
  -4  -1   8       48.20       48.04      2.13 o 
  -3  -1   8      133.93      142.55      1.94 o 
  -2  -1   8     1987.37     2076.19      7.73 o 
  -1  -1   8       19.05       25.63      0.91 o 
   0  -1   8     1019.79      991.71      7.51 o 
   1  -1   8      209.33      192.43      2.22 o 
   2  -1   8      124.44      137.21      1.91 o 
   3  -1   8       33.53       32.67      2.05 o 
   4  -1   8      173.94      166.22      5.14 o 
   5  -1   8       13.44       21.52      2.99 o 
   6  -1   8        5.31        7.72      2.82 o 
   7  -1   8        0.16        4.72      4.00 o 
   8  -1   8        0.00        5.88      4.61 o 
   9  -1   8        5.68        4.96      3.94 o 
 -11   0   8        1.00       10.86      7.33 o 
 -10   0   8        8.18       12.05      6.56 o 
  -9   0   8        0.42        3.24      3.76 o 
  -8   0   8       61.04       73.22      4.57 o 
  -7   0   8        1.42       -0.69      3.06 o 
  -6   0   8      129.15      125.35      5.37 o 
  -5   0   8       10.71        8.70      2.80 o 
  -4   0   8      146.65      135.40      2.93 o 
  -3   0   8       30.16       34.87      2.30 o 
  -2   0   8      422.60      375.10      3.11 o 
  -1   0   8       38.41       47.06      0.86 o 
   0   0   8     6936.87     7494.51     42.41 o 
   1   0   8       81.96       75.56      2.12 o 
   2   0   8      362.16      393.75      2.36 o 
   3   0   8      129.12      120.52      2.01 o 
   4   0   8       22.50       25.53      2.46 o 
   5   0   8       76.97       69.00      2.46 o 
   6   0   8       26.91       23.93      3.67 o 
   7   0   8       11.31       13.28      3.62 o 
   8   0   8        9.12       12.21      3.47 o 
   9   0   8        0.14        1.72      4.23 o 
 -10   1   8        0.58       -0.38      4.98 o 
  -9   1   8        6.01        5.76      6.68 o 
  -8   1   8        5.92        8.02      3.36 o 
  -7   1   8        2.08        1.33      2.99 o 
  -6   1   8       14.33        9.27      2.80 o 
  -5   1   8       39.30       24.41      2.09 o 
  -4   1   8       47.26       43.08      2.69 o 
  -3   1   8      139.87      143.57      4.34 o 
  -2   1   8     1990.73     2097.13     18.37 o 
  -1   1   8       22.59       28.05      1.39 o 
   0   1   8     1018.52      981.69      5.02 o 
   1   1   8      211.60      203.21      1.78 o 
   2   1   8      125.55      135.93      1.77 o 
   3   1   8       30.55       28.16      1.48 o 
   4   1   8      176.30      169.40      3.22 o 
   5   1   8       13.63       20.16      2.48 o 
   6   1   8        5.58       11.71      6.13 o 
   7   1   8        0.15        6.98      5.68 o 
   8   1   8        0.00       10.60      6.34 o 
   9   1   8        5.70        8.45      4.81 o 
 -11   2   8        4.00        9.48      6.21 o 
 -10   2   8        2.58        8.19      4.99 o 
  -9   2   8        6.28        7.55      4.89 o 
  -8   2   8       23.44       27.87      3.47 o 
  -7   2   8        8.87       12.22      3.10 o 
  -6   2   8       78.47       69.76      2.18 o 
  -5   2   8       15.22       15.56      2.11 o 
  -4   2   8     1435.05     1440.02     23.76 o 
  -3   2   8       17.90       24.90      3.71 o 
  -2   2   8     1743.19     1871.11     15.42 o 
  -1   2   8     1704.12     1804.64     14.35 o 
   0   2   8       41.75       39.53      1.25 o 
   1   2   8     1598.32     1561.83     37.97 o 
   2   2   8       40.10       27.94      1.47 o 
   3   2   8      561.25      523.72      4.48 o 
   4   2   8       24.89       21.44      1.93 o 
   5   2   8       35.85       36.44      1.95 o 
   6   2   8        5.44       13.31      6.63 o 
   7   2   8        7.49        7.25      3.88 o 
   8   2   8       24.09       38.84     14.37 o 
   9   2   8        5.59        9.22      6.36 o 
 -10   3   8        2.21        3.05      4.64 o 
  -9   3   8        0.22        0.19      5.11 o 
  -8   3   8       21.76       30.51      5.08 o 
  -7   3   8       69.24       62.64      3.20 o 
  -6   3   8      121.92      114.61      2.89 o 
  -5   3   8      102.91      105.82      3.01 o 
  -4   3   8      709.27      694.10      8.05 o 
  -3   3   8     1875.01     1899.84     36.38 o 
  -2   3   8       55.58       62.97      2.46 o 
  -1   3   8     2145.00     2346.14     16.04 o 
   0   3   8       39.36       46.99      1.22 o 
   1   3   8     2456.10     2624.99     18.94 o 
   2   3   8       62.74       73.69      2.09 o 
   3   3   8      987.41      949.01      5.63 o 
   4   3   8       17.57       19.96      1.90 o 
   5   3   8       40.04       40.68      2.08 o 
   6   3   8       13.25       16.97      2.77 o 
   7   3   8        5.34       10.29      5.14 o 
   8   3   8        6.41       13.14      7.33 o 
   9   3   8        5.57       13.58      6.57 o 
 -10   4   8        0.24        3.03      4.68 o 
  -9   4   8       12.17       13.08      4.90 o 
  -8   4   8       22.73       26.57      6.66 o 
  -7   4   8       16.57       14.87      3.07 o 
  -6   4   8      462.23      453.95      7.11 o 
  -5   4   8        9.45       10.19      2.16 o 
  -4   4   8      204.48      201.10      3.47 o 
  -3   4   8      129.35      134.07      3.55 o 
  -2   4   8      299.22      323.42      3.93 o 
  -1   4   8       33.48       43.77      1.17 o 
   0   4   8       42.04       38.84      1.05 o 
   1   4   8        7.79        4.23      1.17 o 
   2   4   8        7.17        7.91      1.91 o 
   3   4   8      187.36      170.99      2.27 o 
   4   4   8      145.63      133.75      2.23 o 
   5   4   8       26.94       24.84      2.50 o 
   6   4   8       56.82       52.86      4.40 o 
   7   4   8        1.45       14.30      8.29 o 
   8   4   8        1.27       11.91      8.06 o 
   9   4   8        1.39       -0.24      6.92 o 
 -10   5   8        1.43        3.00      5.24 o 
  -9   5   8        0.10        2.82      4.58 o 
  -8   5   8       24.81       28.06      5.05 o 
  -7   5   8       14.12       11.36      3.44 o 
  -6   5   8       53.08       69.32      4.77 o 
  -5   5   8      174.62      166.27      3.86 o 
  -4   5   8      139.10      137.96      7.18 o 
  -3   5   8      505.06      512.12      2.45 o 
  -2   5   8       21.55       25.20      1.48 o 
  -1   5   8     1285.96     1320.38      7.74 o 
   0   5   8       27.78       24.72      0.86 o 
   1   5   8      620.11      586.57      4.40 o 
   2   5   8       72.07       69.79      2.29 o 
   3   5   8      303.88      267.13      4.76 o 
   4   5   8       98.95      100.72      3.15 o 
   5   5   8       65.25       62.88      2.79 o 
   6   5   8        8.18       11.56      3.31 o 
   7   5   8       12.91       22.13      7.74 o 
   8   5   8        3.43       -0.05      7.32 o 
   9   5   8        1.88        3.46      7.74 o 
 -10   6   8        2.56        1.10      5.31 o 
  -9   6   8        3.71        2.87      5.41 o 
  -8   6   8        5.72       11.28      5.19 o 
  -7   6   8       68.77       68.14      6.35 o 
  -6   6   8      151.93      155.97     10.06 o 
  -5   6   8       82.92       75.21      4.21 o 
  -4   6   8      126.51      126.12      5.52 o 
  -3   6   8        8.16        8.91      1.68 o 
  -2   6   8       61.30       58.60      2.55 o 
  -1   6   8      337.13      334.96      3.82 o 
   0   6   8       32.33       34.75      1.93 o 
   1   6   8      452.63      430.76      7.87 o 
   2   6   8       75.83       82.11      2.45 o 
   3   6   8       13.09       20.35      4.56 o 
   4   6   8      111.90       92.55      2.60 o 
   5   6   8       69.40       67.16      2.79 o 
   6   6   8       14.28       11.83      3.12 o 
   7   6   8        3.19       10.99      4.85 o 
   8   6   8        7.49       11.90      7.71 o 
 -10   7   8        0.37        1.03      4.74 o 
  -9   7   8        0.78        0.50      5.21 o 
  -8   7   8        1.67        4.90      5.01 o 
  -7   7   8       26.27       25.21      5.99 o 
  -6   7   8      124.81      131.10      3.79 o 
  -5   7   8        0.40        3.72      2.39 o 
  -4   7   8      300.40      291.47      6.14 o 
  -3   7   8      145.11      135.61      3.41 o 
  -2   7   8      162.14      173.17      4.09 o 
  -1   7   8      728.50      730.08      2.74 o 
   0   7   8       29.64       31.32      1.54 o 
   1   7   8      519.11      528.03      4.91 o 
   2   7   8       64.75       62.89      2.29 o 
   3   7   8       66.62       65.08      4.20 o 
   4   7   8       18.10       15.28      2.39 o 
   5   7   8       50.60       48.85      2.68 o 
   6   7   8        8.08       15.15      3.69 o 
   7   7   8        4.30        8.59      4.62 o 
   8   7   8        3.87       15.20      6.27 o 
  -9   8   8        9.60        8.67      5.71 o 
  -8   8   8        1.86        2.94      5.38 o 
  -7   8   8       64.20       60.30      5.20 o 
  -6   8   8       54.25       65.66      4.17 o 
  -5   8   8       40.34       39.31      3.50 o 
  -4   8   8      141.67      125.54      4.06 o 
  -3   8   8        7.66        4.92      3.02 o 
  -2   8   8      323.37      328.05      3.44 o 
  -1   8   8        8.97        7.74      1.82 o 
   0   8   8      264.17      269.34      3.74 o 
   1   8   8       32.16       32.27      2.23 o 
   2   8   8      117.37      114.17      2.42 o 
   3   8   8       51.95       47.16      2.38 o 
   4   8   8       57.44       51.56      2.86 o 
   5   8   8       30.04       34.33      3.55 o 
   6   8   8        6.15        6.16      3.70 o 
   7   8   8        7.24       12.50      4.43 o 
   8   8   8        3.12        7.12      5.31 o 
  -9   9   8        0.07       -4.59      6.84 o 
  -8   9   8        7.30        9.51      5.78 o 
  -7   9   8       23.54       29.84      3.41 o 
  -6   9   8       60.38       70.61      3.52 o 
  -5   9   8       40.23       37.03      3.55 o 
  -4   9   8       52.39       54.80      2.62 o 
  -3   9   8       55.83       48.67      3.94 o 
  -2   9   8      534.24      521.11      8.91 o 
  -1   9   8     1145.95     1091.19     15.15 o 
   0   9   8      122.53      117.04      2.39 o 
   1   9   8      362.49      338.45      3.12 o 
   2   9   8       51.34       43.32      2.12 o 
   3   9   8       78.02       75.13      4.45 o 
   4   9   8        7.53        7.48      2.50 o 
   5   9   8       20.41       27.29      2.86 o 
   6   9   8        2.60        2.91      2.98 o 
   7   9   8       11.00       15.97      5.38 o 
   8   9   8        0.75        1.46      4.53 o 
  -9  10   8        0.74       -1.31      5.13 o 
  -8  10   8       10.95        8.82      5.44 o 
  -7  10   8       19.15       28.57      3.72 o 
  -6  10   8       56.06       53.27      3.52 o 
  -5  10   8       48.95       40.23      3.53 o 
  -4  10   8       74.52       65.46      3.43 o 
  -3  10   8        8.02        5.10      2.22 o 
  -2  10   8      463.19      448.95      7.07 o 
  -1  10   8       49.89       53.33      4.52 o 
   0  10   8        6.12        1.94      1.98 o 
   1  10   8       65.95       62.22      2.32 o 
   2  10   8       44.58       43.31      2.67 o 
   3  10   8       32.08       31.43      3.25 o 
   4  10   8        6.52        6.17      2.38 o 
   5  10   8       12.51       14.97      2.91 o 
   6  10   8        4.50        7.84      3.56 o 
   7  10   8        1.66        1.57      3.73 o 
   8  10   8        0.56        6.00      5.52 o 
  -8  11   8        0.43        2.90      4.12 o 
  -7  11   8        4.86        5.88      3.51 o 
  -6  11   8        6.94       11.55      3.36 o 
  -5  11   8        3.77        3.20      3.09 o 
  -4  11   8        5.32        4.61      3.39 o 
  -3  11   8        2.25        4.00      2.91 o 
  -2  11   8      271.50      271.92      3.37 o 
  -1  11   8      104.21      106.10      4.04 o 
   0  11   8       70.46       67.85      1.97 o 
   1  11   8        7.25       10.41      2.14 o 
   2  11   8        2.45       -1.54      2.62 o 
   3  11   8        2.51        0.44      2.95 o 
   4  11   8        2.02        2.79      3.79 o 
   5  11   8        2.54        5.15      3.81 o 
   6  11   8        2.79        1.31      4.60 o 
   7  11   8        3.15        3.69      3.66 o 
  -8  12   8        2.57        7.83      4.31 o 
  -7  12   8        4.44        7.46      3.53 o 
  -6  12   8       18.58       20.63      3.57 o 
  -5  12   8       10.51        6.40      3.00 o 
  -4  12   8       26.64       23.43      3.35 o 
  -3  12   8       24.63       20.76      3.13 o 
  -2  12   8       70.68       61.93      3.85 o 
  -1  12   8       11.06       11.76      2.62 o 
   0  12   8       23.16       22.99      2.63 o 
   1  12   8      106.62      103.32      2.58 o 
   2  12   8       14.24        7.50      3.60 o 
   3  12   8        1.41        2.95      4.57 o 
   4  12   8        0.76        1.52      3.38 o 
   5  12   8       13.55       16.92      4.97 o 
   6  12   8        1.23       -4.60      4.60 o 
   7  12   8        0.75        2.35      5.31 o 
  -8  13   8        1.05        4.73      3.64 o 
  -7  13   8        0.77        4.43      3.45 o 
  -6  13   8        1.49        4.25      3.57 o 
  -5  13   8        4.97        6.09      3.02 o 
  -4  13   8       31.48       32.97      6.76 o 
  -3  13   8       12.09       16.76      3.19 o 
  -2  13   8      161.62      154.39     16.65 o 
  -1  13   8      333.12      316.03     13.19 o 
   0  13   8       38.90       40.11      5.63 o 
   1  13   8       46.74       41.44      3.82 o 
   2  13   8       17.91       17.03      3.79 o 
   3  13   8        0.76        2.93      5.14 o 
   4  13   8        4.48        5.42      4.25 o 
   5  13   8        0.59        1.03      3.95 o 
   6  13   8        0.65       -5.32      5.32 o 
   7  13   8        0.76       -6.99      7.33 o 
  -8  14   8        1.89       16.39      8.70 o 
  -7  14   8        4.56        6.62      3.37 o 
  -6  14   8        9.02       11.69      3.56 o 
  -5  14   8        4.95        5.54      3.26 o 
  -4  14   8       31.01       21.56      3.76 o 
  -3  14   8        0.49        6.45      4.20 o 
  -2  14   8        4.30        2.95      5.17 o 
  -1  14   8        5.87       13.41      9.81 o 
   0  14   8       55.36       55.82      7.24 o 
   1  14   8       24.93       24.53      3.65 o 
   2  14   8        4.10        0.27      4.79 o 
   3  14   8        4.36        8.25      5.29 o 
   4  14   8        0.26       -1.71      3.56 o 
   5  14   8        0.58        4.60      5.97 o 
   6  14   8        1.39       -2.77      5.51 o 
  -7  15   8        0.81        5.47      3.79 o 
  -6  15   8        4.10        6.69      3.35 o 
  -5  15   8        2.85        6.27      4.08 o 
  -4  15   8        0.73        3.75      5.17 o 
  -2  15   8       24.97       35.54      8.94 o 
  -1  15   8       45.17       38.21      5.60 o 
   0  15   8        0.38       -3.33      3.33 o 
   1  15   8       17.21       12.58      3.47 o 
   2  15   8       10.29        0.02      3.92 o 
   3  15   8        4.66        5.09      4.23 o 
   4  15   8        1.66        1.75      4.55 o 
   5  15   8        1.21        7.79      4.13 o 
  -6  16   8        3.43        8.89      5.30 o 
  -5  16   8        7.58       10.38      9.88 o 
  -4  16   8        0.56       15.35     10.07 o 
  -3  16   8        1.96       14.42      9.50 o 
  -2  16   8        6.80       18.43      7.74 o 
  -1  16   8        9.16       16.43     10.31 o 
   0  16   8        2.68       -3.34      3.34 o 
   1  16   8        3.87        0.39      3.39 o 
   2  16   8        5.49        0.57      4.34 o 
   3  16   8        1.18        1.76      4.28 o 
   4  16   8        7.44        6.92      6.98 o 
  -5  17   8        0.81        0.90      5.92 o 
  -4  17   8        4.89       22.06     10.04 o 
  -3  17   8       19.32       38.46      9.04 o 
  -2  17   8       48.86       71.95      9.44 o 
  -1  17   8       31.09       28.04      6.24 o 
   0  17   8       15.13       13.34      3.48 o 
   1  17   8        3.51        2.24      3.21 o 
   2  17   8        1.75        0.15      3.93 o 
   3  17   8        9.21       13.50      4.87 o 
   4  17   8        1.35        6.33      8.20 o 
  -4  18   8        0.22       11.48     10.13 o 
  -3  18   8        0.53       17.14      8.84 o 
  -2  18   8        1.75       25.55      9.41 o 
  -1  18   8        1.87       -9.31      9.31 o 
   0  18   8        0.37       -3.16      3.99 o 
   1  18   8        3.02        5.28      3.74 o 
   2  18   8        6.26        7.17      4.12 o 
   3  18   8        4.32       10.34      6.70 o 
  -2  19   8        0.23       20.33      9.06 o 
  -1  19   8        6.05        4.42     10.63 o 
   0  19   8        0.25       -0.53      4.25 o 
   1  19   8        4.11       -0.79      6.55 o 
   2  19   8        0.03        8.23      6.50 o 
  -1 -19   9        0.28        2.55      4.35 o 
   0 -19   9        3.03        7.34      4.08 o 
   1 -19   9        0.96        4.28      3.78 o 
  -4 -18   9        0.62        4.96      8.53 o 
  -3 -18   9        1.13       -5.92      8.55 o 
  -2 -18   9        4.30        6.87      7.56 o 
  -1 -18   9        2.82        9.92      4.26 o 
   0 -18   9        1.57        4.90      3.51 o 
   1 -18   9        2.74        4.56      3.44 o 
   2 -18   9        1.75        3.42      4.11 o 
  -6 -17   9        2.60        8.60      7.37 o 
  -5 -17   9        0.40        0.95      5.31 o 
  -4 -17   9        4.78        4.21      7.04 o 
  -3 -17   9        5.14        7.87      7.37 o 
  -2 -17   9       15.50        8.30      7.77 o 
  -1 -17   9       36.46       42.73      4.35 o 
   0 -17   9        2.29        1.99      3.44 o 
   1 -17   9        3.99        7.93      4.24 o 
   2 -17   9        1.21        4.20      3.85 o 
   3 -17   9        0.29        5.13      6.73 o 
  -6 -16   9        2.40       -1.19      4.37 o 
  -5 -16   9        1.12        0.97      3.79 o 
  -4 -16   9       16.59       17.81      5.04 o 
  -3 -16   9        2.01       -3.84      8.28 o 
  -2 -16   9       16.82       16.68      5.49 o 
  -1 -16   9        2.30        6.74      3.20 o 
   0 -16   9        7.74       10.49      2.97 o 
   1 -16   9       13.19       12.13      3.47 o 
   2 -16   9       16.64       19.99      3.39 o 
   3 -16   9        2.94        5.20      5.28 o 
   4 -16   9        0.77        1.12      4.79 o 
   5 -16   9        1.78        3.88      5.45 o 
  -7 -15   9        2.14        2.10      4.40 o 
  -6 -15   9        0.52        3.47      4.47 o 
  -5 -15   9       11.59        6.05      4.14 o 
  -4 -15   9        0.92       -0.55      3.51 o 
  -3 -15   9        5.24        3.03      4.05 o 
  -2 -15   9        3.72        7.53      2.66 o 
  -1 -15   9        7.31        8.86      2.72 o 
   0 -15   9        1.98        1.98      2.96 o 
   1 -15   9       12.77       16.55      3.43 o 
   2 -15   9        1.92        2.68      3.64 o 
   3 -15   9       14.75       23.21      5.18 o 
   4 -15   9        0.64        3.27      5.30 o 
   5 -15   9        1.80        5.61      5.38 o 
  -7 -14   9        2.75        2.21      4.30 o 
  -6 -14   9       18.44       21.11      4.34 o 
  -5 -14   9        1.43       -0.68      3.80 o 
  -4 -14   9       13.61       16.50      3.74 o 
  -3 -14   9       17.96       16.87      2.76 o 
  -2 -14   9      100.72      117.07      3.88 o 
  -1 -14   9        6.27        6.78      2.57 o 
   0 -14   9       21.73       23.67      3.23 o 
   1 -14   9       13.89       19.47      3.38 o 
   2 -14   9       10.12       17.43      5.25 o 
   3 -14   9       16.43       18.83      3.14 o 
   4 -14   9        5.00       10.23      4.64 o 
   5 -14   9        9.63       11.85      5.29 o 
   6 -14   9        0.56        0.48      7.30 o 
  -8 -13   9        1.29        0.67      4.88 o 
  -7 -13   9        2.10        1.15      4.13 o 
  -6 -13   9        1.02        1.17      3.86 o 
  -5 -13   9        0.39       -1.06      3.73 o 
  -4 -13   9        2.19        4.30      3.58 o 
  -3 -13   9        7.72        4.01      2.56 o 
  -2 -13   9        6.09        7.74      2.08 o 
  -1 -13   9      108.19      113.19      2.95 o 
   0 -13   9        6.30        7.30      2.96 o 
   1 -13   9        5.23        8.80      3.08 o 
   2 -13   9       13.13       14.89      3.56 o 
   3 -13   9       16.99       24.44      3.21 o 
   4 -13   9        1.59        2.25      4.58 o 
   5 -13   9        4.88       10.11      4.66 o 
   6 -13   9        0.83       -2.85      5.13 o 
  -8 -12   9        1.40        2.82      5.84 o 
  -7 -12   9        9.57        6.54      3.97 o 
  -6 -12   9        2.43        0.02      3.98 o 
  -5 -12   9        5.83        4.18      3.76 o 
  -4 -12   9       39.73       48.14      4.00 o 
  -3 -12   9       22.42       22.70      2.62 o 
  -2 -12   9       40.48       33.21      2.10 o 
  -1 -12   9       46.90       42.47      2.59 o 
   0 -12   9        9.21       16.25      3.01 o 
   1 -12   9       69.09       65.61      3.52 o 
   2 -12   9       37.71       36.92      3.13 o 
   3 -12   9       20.41       20.71      3.43 o 
   4 -12   9        0.78        4.67      4.86 o 
   5 -12   9       11.96       10.70      4.85 o 
   6 -12   9        1.70       -4.35      4.66 o 
  -8 -11   9        0.64        3.40      5.31 o 
  -7 -11   9        7.96        8.40      4.06 o 
  -6 -11   9       17.62       25.66      3.86 o 
  -5 -11   9        9.46        7.73      3.39 o 
  -4 -11   9       19.23       18.82      3.27 o 
  -3 -11   9       32.25       37.29      2.70 o 
  -2 -11   9       23.85       27.06      1.74 o 
  -1 -11   9      121.17      119.68      2.02 o 
   0 -11   9       15.45       12.82      2.80 o 
   1 -11   9      250.76      268.78      3.82 o 
   2 -11   9        0.34       -0.07      2.90 o 
   3 -11   9       36.04       42.78      3.57 o 
   4 -11   9        2.45        1.18      4.69 o 
   5 -11   9       15.46       18.19      5.07 o 
   6 -11   9        2.31       -3.20      5.05 o 
   7 -11   9        0.29        5.41      5.42 o 
  -9 -10   9        0.56       -1.99      5.83 o 
  -8 -10   9        4.78        8.40      5.23 o 
  -7 -10   9       32.35       37.15      4.13 o 
  -6 -10   9       16.13       16.29      2.99 o 
  -5 -10   9       44.07       49.57      2.99 o 
  -4 -10   9       29.07       28.37      3.29 o 
  -3 -10   9        4.51        4.92      2.90 o 
  -2 -10   9      203.09      198.53      3.88 o 
  -1 -10   9      332.70      331.27      4.84 o 
   0 -10   9        0.35       -0.36      2.71 o 
   1 -10   9      111.62      111.13      5.07 o 
   2 -10   9       24.65       24.03      3.19 o 
   3 -10   9       11.18        7.75      3.39 o 
   4 -10   9        0.14       -4.33      5.28 o 
   5 -10   9        3.71        6.98      4.69 o 
   6 -10   9        1.42       -0.77      4.92 o 
   7 -10   9        1.59        9.00      5.43 o 
  -9  -9   9        2.06        5.10      5.78 o 
  -8  -9   9       27.33       27.35      5.21 o 
  -7  -9   9       30.34       32.59      6.79 o 
  -6  -9   9       16.68       17.38      2.82 o 
  -5  -9   9       21.62       17.49      3.12 o 
  -4  -9   9       26.60       25.20      3.11 o 
  -3  -9   9       59.85       57.28      3.10 o 
  -2  -9   9      575.09      564.16      4.74 o 
  -1  -9   9      714.72      660.34     11.15 o 
   0  -9   9       45.42       43.73      1.78 o 
   1  -9   9      112.47      105.60      4.34 o 
   2  -9   9       25.23       25.56      3.18 o 
   3  -9   9       24.63       28.94      3.33 o 
   4  -9   9        2.40        3.89      3.09 o 
   5  -9   9       63.12       71.81      4.97 o 
   6  -9   9        0.50        1.44      5.37 o 
   7  -9   9        9.74       16.91      5.70 o 
  -9  -8   9        0.53        0.48      5.37 o 
  -8  -8   9        3.59        9.30      5.55 o 
  -7  -8   9       26.30       26.55      3.43 o 
  -6  -8   9       65.16       67.38      3.29 o 
  -5  -8   9       16.45        8.43      2.92 o 
  -4  -8   9       63.56       55.20      3.13 o 
  -3  -8   9      187.10      189.98      2.41 o 
  -2  -8   9      156.13      160.43      2.73 o 
  -1  -8   9      199.30      199.14      2.11 o 
   0  -8   9       58.16       59.64      1.85 o 
   1  -8   9       10.86       14.28      3.07 o 
   2  -8   9       29.63       23.83      1.83 o 
   3  -8   9       45.67       47.42      2.40 o 
   4  -8   9        2.47        2.36      2.45 o 
   5  -8   9       29.02       33.57      4.81 o 
   6  -8   9        8.95        7.59      5.58 o 
   7  -8   9        3.61        9.17      5.00 o 
   8  -8   9        0.64        5.12      7.17 o 
 -10  -7   9        1.16        6.27      5.60 o 
  -9  -7   9        0.28        2.30      4.87 o 
  -8  -7   9        0.78       -0.38      5.75 o 
  -7  -7   9        6.53        9.68      3.75 o 
  -6  -7   9       68.56       73.84      3.20 o 
  -5  -7   9        9.58        8.73      2.82 o 
  -4  -7   9      253.85      240.33      9.52 o 
  -3  -7   9      138.52      128.47      2.98 o 
  -2  -7   9      259.34      249.12      2.30 o 
  -1  -7   9      142.81      147.30      2.17 o 
   0  -7   9       94.42       92.53      1.68 o 
   1  -7   9      149.06      147.51      1.63 o 
   2  -7   9      107.33       94.94      2.35 o 
   3  -7   9      110.48      113.38      3.82 o 
   4  -7   9       47.83       45.28      3.15 o 
   5  -7   9       33.87       32.33      4.61 o 
   6  -7   9        3.27        4.90      4.60 o 
   7  -7   9        0.67       -2.19      7.34 o 
   8  -7   9        9.64       19.47      5.48 o 
 -10  -6   9        2.04       -1.20      4.43 o 
  -9  -6   9        5.75        3.14      4.06 o 
  -8  -6   9        0.99        0.64      3.36 o 
  -7  -6   9       15.62       14.11      3.38 o 
  -6  -6   9      297.40      289.94      3.57 o 
  -5  -6   9       39.53       44.90      2.96 o 
  -4  -6   9     1410.47     1372.92      7.50 o 
  -3  -6   9       19.16       17.06      1.85 o 
  -2  -6   9      699.55      682.49      3.74 o 
  -1  -6   9      162.99      158.30      1.52 o 
   0  -6   9      435.07      449.20      3.33 o 
   1  -6   9        0.14        1.44      1.33 o 
   2  -6   9      333.54      305.91      5.10 o 
   3  -6   9       19.78       23.86      2.39 o 
   4  -6   9       10.78       10.81      2.86 o 
   5  -6   9       19.92       27.36      5.67 o 
   6  -6   9        0.97       -1.43      3.51 o 
   7  -6   9        4.10        2.84      5.15 o 
   8  -6   9       10.15       24.89     10.00 o 
 -10  -5   9        1.30       -0.28      4.19 o 
  -9  -5   9        0.75        0.58      3.99 o 
  -8  -5   9       32.08       36.85      5.94 o 
  -7  -5   9       32.02       22.50      2.69 o 
  -6  -5   9      187.23      182.03      2.64 o 
  -5  -5   9       10.86       10.69      1.59 o 
  -4  -5   9      118.73      107.89      3.27 o 
  -3  -5   9        1.64        0.53      1.06 o 
  -2  -5   9      162.01      175.46      2.57 o 
  -1  -5   9      130.82      150.45      1.74 o 
   0  -5   9      126.35      141.68      1.69 o 
   1  -5   9       56.99       61.57      1.50 o 
   2  -5   9       17.18       16.53      1.55 o 
   3  -5   9       94.73       90.31      3.33 o 
   4  -5   9        8.67        4.59      2.55 o 
   5  -5   9       23.22       17.33      3.30 o 
   6  -5   9       31.12       26.95      3.78 o 
   7  -5   9       13.41        9.65      6.09 o 
   8  -5   9       11.58       12.35      5.40 o 
 -10  -4   9        0.23       -2.71      3.93 o 
  -9  -4   9        0.60        4.08      3.02 o 
  -8  -4   9       20.72       24.66      3.06 o 
  -7  -4   9       26.83       23.40      2.70 o 
  -6  -4   9        6.42       11.07      2.52 o 
  -5  -4   9       59.22       51.10      2.07 o 
  -4  -4   9      431.66      381.80      4.98 o 
  -3  -4   9        1.59        3.18      1.46 o 
  -2  -4   9     3319.44     3156.02     23.88 o 
  -1  -4   9      529.18      553.05      3.50 o 
   0  -4   9     1018.52      949.01      4.75 o 
   1  -4   9      468.39      448.63      5.04 o 
   2  -4   9       27.84       28.91      1.98 o 
   3  -4   9      239.43      224.98      4.48 o 
   4  -4   9       56.58       47.79      2.43 o 
   5  -4   9       26.54       24.86      3.10 o 
   6  -4   9       11.15        9.96      3.08 o 
   7  -4   9        2.88       -2.43      5.23 o 
   8  -4   9        0.04        0.36      4.92 o 
   9  -4   9        0.27       -2.66      6.15 o 
 -10  -3   9        5.49        6.76      3.39 o 
  -9  -3   9        2.37        2.98      2.89 o 
  -8  -3   9       29.27       31.92      2.96 o 
  -7  -3   9        3.17        3.62      2.56 o 
  -6  -3   9       63.27       59.96      2.97 o 
  -5  -3   9        7.91        8.45      1.92 o 
  -4  -3   9      309.76      306.83      2.80 o 
  -3  -3   9      565.37      561.46      5.96 o 
  -2  -3   9        3.12        5.56      1.14 o 
  -1  -3   9      640.20      584.45      2.05 o 
   0  -3   9       31.91       35.32      1.20 o 
   1  -3   9      428.97      399.98      2.54 o 
   2  -3   9      258.38      258.12      1.60 o 
   3  -3   9      129.53      121.03      3.61 o 
   4  -3   9       68.83       67.35      2.14 o 
   5  -3   9       59.96       59.42      3.19 o 
   6  -3   9       16.55       14.28      2.93 o 
   7  -3   9        1.05       -3.08      3.37 o 
   8  -3   9        2.32       -1.25      3.47 o 
   9  -3   9        0.52       -0.49      5.23 o 
 -11  -2   9        0.27        4.79      6.73 o 
 -10  -2   9        2.81        4.77      2.81 o 
  -9  -2   9       18.56       20.20      3.20 o 
  -8  -2   9       25.44       32.10      2.98 o 
  -7  -2   9        9.00       10.44      2.65 o 
  -6  -2   9      110.35      108.30      3.69 o 
  -5  -2   9       10.91       10.88      1.58 o 
  -4  -2   9      116.77      112.08      1.72 o 
  -3  -2   9      514.49      502.08      5.70 o 
  -2  -2   9       40.96       41.57      1.25 o 
  -1  -2   9      359.38      379.66      5.58 o 
   0  -2   9       61.91       51.68      1.57 o 
   1  -2   9       18.28       19.37      1.52 o 
   2  -2   9      401.14      393.82      2.55 o 
   3  -2   9     1331.80     1263.79      7.34 o 
   4  -2   9      272.85      256.16      5.00 o 
   5  -2   9       54.38       50.66      2.68 o 
   6  -2   9        3.23        2.97      3.01 o 
   7  -2   9        4.28        3.42      3.15 o 
   8  -2   9        1.66       -2.42      3.72 o 
   9  -2   9        1.08       -3.72      4.45 o 
 -11  -1   9        4.59       18.40      7.07 o 
 -10  -1   9        0.69        1.98      3.15 o 
  -9  -1   9       25.51       35.83      5.39 o 
  -8  -1   9       10.50       20.50      3.67 o 
  -7  -1   9       28.20       26.91      2.80 o 
  -6  -1   9      191.29      199.27      3.67 o 
  -5  -1   9      113.36      101.78      3.03 o 
  -4  -1   9       84.04       85.14      2.22 o 
  -3  -1   9       13.62       14.42      0.65 o 
  -2  -1   9       48.79       56.71      1.57 o 
  -1  -1   9     1693.35     1735.17      8.08 o 
   0  -1   9     2013.64     2418.61     14.00 o 
   1  -1   9     1877.12     1821.26      9.28 o 
   2  -1   9      155.92      161.47      2.06 o 
   3  -1   9     1512.39     1409.41     11.48 o 
   4  -1   9      228.96      213.39      4.73 o 
   5  -1   9       78.51       89.17      4.46 o 
   6  -1   9        1.77        3.13      3.01 o 
   7  -1   9       10.39       20.35      4.42 o 
   8  -1   9        1.24        2.23      3.53 o 
   9  -1   9        2.03        1.88      3.91 o 
 -10   0   9        0.42        8.87      3.78 o 
  -9   0   9       16.42       20.00      3.89 o 
  -8   0   9       34.00       33.62      4.16 o 
  -7   0   9        3.05        3.00      3.05 o 
  -6   0   9        5.03       10.98      3.05 o 
  -5   0   9       65.27       47.31      3.93 o 
  -4   0   9       43.00       45.01      3.58 o 
  -3   0   9      154.77      143.91      4.92 o 
  -2   0   9      124.98      140.91      1.54 o 
  -1   0   9        9.77        3.25      0.76 o 
   0   0   9        0.48        9.43      2.19 o 
   1   0   9     2430.82     2629.85     23.98 o 
   2   0   9       31.19       41.09      1.56 o 
   3   0   9       18.26       18.25      1.90 o 
   4   0   9        4.17        9.90      1.85 o 
   5   0   9        7.38        8.78      2.69 o 
   6   0   9        0.26        6.35      2.82 o 
   7   0   9       21.18       19.66      3.58 o 
   8   0   9        0.01        2.76      4.10 o 
   9   0   9        0.23        0.87      4.73 o 
 -11   1   9        4.69       11.35      6.54 o 
 -10   1   9        0.67       -0.21      6.01 o 
  -9   1   9       25.60       37.81      7.20 o 
  -8   1   9       10.70       15.35      3.55 o 
  -7   1   9       26.68       24.48      3.15 o 
  -6   1   9      185.77      180.85      6.59 o 
  -5   1   9      114.21       99.54      3.25 o 
  -4   1   9       81.10       81.13      4.32 o 
  -3   1   9       15.72       18.28      2.95 o 
  -2   1   9       49.99       60.82      1.44 o 
  -1   1   9     1710.76     1773.86      7.41 o 
   0   1   9     2021.92     2418.03     17.41 o 
   1   1   9     1853.27     1838.13     24.83 o 
   2   1   9      156.51      156.66      2.56 o 
   3   1   9     1508.14     1398.37      8.73 o 
   4   1   9      229.56      213.14      5.53 o 
   5   1   9       78.35       86.12      3.65 o 
   6   1   9        1.76       11.98      7.33 o 
   7   1   9       10.47       24.25      5.20 o 
   8   1   9        1.32       10.10      5.15 o 
   9   1   9        2.02       10.22      7.18 o 
 -10   2   9        2.76       -0.71      4.92 o 
  -9   2   9       18.78       20.91      5.12 o 
  -8   2   9       26.46       28.72      3.55 o 
  -7   2   9        8.68        6.50      3.18 o 
  -6   2   9      111.32      105.89      3.70 o 
  -5   2   9        9.78        8.99      3.07 o 
  -4   2   9      112.50      111.91      3.16 o 
  -3   2   9      519.96      498.81      6.73 o 
  -2   2   9       37.97       39.14      1.72 o 
  -1   2   9      364.12      368.76      2.63 o 
   0   2   9       58.64       52.24      1.81 o 
   1   2   9       23.88       27.47      3.59 o 
   2   2   9      401.39      396.43      4.78 o 
   3   2   9     1323.89     1237.05      9.81 o 
   4   2   9      273.38      248.24      2.56 o 
   5   2   9       53.01       51.35      2.19 o 
   6   2   9        3.18       10.51      3.32 o 
   7   2   9        4.61        3.58      7.53 o 
   8   2   9        1.76        2.88      6.81 o 
   9   2   9        1.11        8.38      4.50 o 
 -10   3   9        5.43        5.15      4.69 o 
  -9   3   9        2.47        5.19      5.07 o 
  -8   3   9       29.26       31.30      3.56 o 
  -7   3   9        2.70        1.77      3.08 o 
  -6   3   9       68.54       64.38      2.83 o 
  -5   3   9        7.79       10.01      3.00 o 
  -4   3   9      312.33      315.15      3.87 o 
  -3   3   9      567.18      566.52      4.56 o 
  -2   3   9        3.01        5.42      1.90 o 
  -1   3   9      643.06      596.10      3.03 o 
   0   3   9       36.79       39.21      1.29 o 
   1   3   9      428.68      391.19      2.43 o 
   2   3   9      258.22      259.51      3.06 o 
   3   3   9      119.81      119.85      3.50 o 
   4   3   9       67.60       69.33      2.04 o 
   5   3   9       60.86       57.12      2.17 o 
   6   3   9       16.42       19.00      3.13 o 
   7   3   9        0.91        4.34      8.40 o 
   8   3   9        2.26       -0.34      6.81 o 
   9   3   9        0.50       -1.35      8.34 o 
 -10   4   9        0.22        4.18      5.17 o 
  -9   4   9        0.48        4.87      4.87 o 
  -8   4   9       20.89       22.42      5.10 o 
  -7   4   9       27.80       30.22      3.24 o 
  -6   4   9        6.06        9.70      2.67 o 
  -5   4   9       59.28       53.78      3.25 o 
  -4   4   9      434.25      398.78      5.29 o 
  -3   4   9        1.25        1.12      2.77 o 
  -2   4   9     3311.78     3208.84     12.99 o 
  -1   4   9      531.22      555.05      4.11 o 
   0   4   9     1020.68      934.49      7.64 o 
   1   4   9      464.68      438.02      4.05 o 
   2   4   9       29.87       34.44      1.65 o 
   3   4   9      250.18      238.94      3.69 o 
   4   4   9       57.03       49.11      2.51 o 
   5   4   9       27.14       27.08      2.68 o 
   6   4   9       11.27       13.46      3.15 o 
   7   4   9        2.60        2.85      7.50 o 
   8   4   9        0.02        0.52      7.74 o 
 -10   5   9        1.40        0.15      5.06 o 
  -9   5   9        0.77       -1.37      4.59 o 
  -8   5   9       31.23       36.34      5.12 o 
  -7   5   9       32.05       27.54      3.64 o 
  -6   5   9      184.25      173.58      4.25 o 
  -5   5   9       11.33        8.95      2.97 o 
  -4   5   9      115.52      103.30      3.39 o 
  -3   5   9        1.58        1.96      2.20 o 
  -2   5   9      156.36      168.39      2.93 o 
  -1   5   9      130.24      148.29      2.15 o 
   0   5   9      118.48      131.34      2.05 o 
   1   5   9       55.94       57.37      1.84 o 
   2   5   9       19.12       19.64      3.07 o 
   3   5   9       95.89       88.98      4.41 o 
   4   5   9        8.48        7.83      2.34 o 
   5   5   9       22.75       19.03      2.59 o 
   6   5   9       30.91       29.95      3.38 o 
   7   5   9       13.75       18.14      4.70 o 
   8   5   9       11.53       24.58      7.59 o 
 -10   6   9        2.05        2.62      5.40 o 
  -9   6   9        5.78        7.72      5.56 o 
  -8   6   9        0.96        4.33      5.10 o 
  -7   6   9       15.74       18.72      3.70 o 
  -6   6   9      293.52      295.69      6.13 o 
  -5   6   9       39.83       45.51      5.98 o 
  -4   6   9     1403.29     1373.75     19.74 o 
  -3   6   9       19.53       18.73      2.31 o 
  -2   6   9      714.52      687.71      5.50 o 
  -1   6   9      165.41      162.13      1.71 o 
   0   6   9      433.31      430.57      4.15 o 
   1   6   9        0.18        1.65      2.42 o 
   2   6   9      330.07      304.47      3.21 o 
   3   6   9       18.33       19.94      2.37 o 
   4   6   9       10.69        8.06      2.50 o 
   5   6   9       19.34       23.55      2.62 o 
   6   6   9        1.11        4.98      3.59 o 
   7   6   9        4.21       17.78      5.02 o 
   8   6   9       10.09       13.13      7.34 o 
  -9   7   9        0.25        1.36      5.19 o 
  -8   7   9        0.83        1.35      5.36 o 
  -7   7   9        6.65       11.69      5.20 o 
  -6   7   9       70.93       85.76      5.05 o 
  -5   7   9        9.57        8.76      2.61 o 
  -4   7   9      255.64      245.33      4.55 o 
  -3   7   9      140.39      124.75      3.52 o 
  -2   7   9      265.47      252.30      2.73 o 
  -1   7   9      142.14      146.67      1.79 o 
   0   7   9       99.94       96.12      1.80 o 
   1   7   9      149.42      147.91      3.16 o 
   2   7   9      108.20      100.24      2.70 o 
   3   7   9      111.57      110.25      2.74 o 
   4   7   9       48.40       42.52      2.32 o 
   5   7   9       35.74       34.21      2.83 o 
   6   7   9        3.42        6.02      3.60 o 
   7   7   9        0.59        4.66      4.35 o 
   8   7   9        9.79       12.43      4.69 o 
  -9   8   9        0.58        5.49      5.64 o 
  -8   8   9        3.51        8.11      5.14 o 
  -7   8   9       25.75       28.91      7.02 o 
  -6   8   9       65.76       70.36      4.32 o 
  -5   8   9       16.89       15.14      3.38 o 
  -4   8   9       68.76       60.49      2.78 o 
  -3   8   9      185.98      190.16      7.83 o 
  -2   8   9      151.78      150.89      5.05 o 
  -1   8   9      199.44      194.95      2.77 o 
   0   8   9       59.47       59.92      2.29 o 
   1   8   9        9.93       10.49      3.80 o 
   2   8   9       30.47       22.10      2.21 o 
   3   8   9       44.97       44.39      2.54 o 
   4   8   9        2.49        0.41      2.10 o 
   5   8   9       29.27       29.59      3.51 o 
   6   8   9        8.82        7.58      3.81 o 
   7   8   9        3.54        8.79      4.73 o 
   8   8   9        0.67        4.28      6.56 o 
  -9   9   9        2.13        0.85      5.75 o 
  -8   9   9       27.44       25.65      5.06 o 
  -7   9   9       30.15       31.56      9.82 o 
  -6   9   9       16.03       21.07      4.30 o 
  -5   9   9       22.14       24.20      3.40 o 
  -4   9   9       27.44       30.26      2.54 o 
  -3   9   9       58.68       55.05      4.41 o 
  -2   9   9      570.04      552.30      3.95 o 
  -1   9   9      707.40      670.71      5.05 o 
   0   9   9       43.46       44.42      2.70 o 
   1   9   9      112.79      107.32      2.55 o 
   2   9   9       26.08       24.48      2.18 o 
   3   9   9       23.21       27.59      4.65 o 
   4   9   9        2.36        1.53      2.67 o 
   5   9   9       61.45       68.03      3.23 o 
   6   9   9        0.56        3.13      3.02 o 
   7   9   9        9.69       16.78      3.39 o 
   8   9   9        1.13        6.57      5.28 o 
  -9  10   9        0.54        1.81      4.97 o 
  -8  10   9        4.98        4.07      5.02 o 
  -7  10   9       32.15       43.20      8.46 o 
  -6  10   9       16.82       20.79      3.21 o 
  -5  10   9       43.53       50.20      3.77 o 
  -4  10   9       28.46       26.66      3.72 o 
  -3  10   9        5.17        3.34      3.29 o 
  -2  10   9      204.89      195.57      4.40 o 
  -1  10   9      329.92      326.56      4.95 o 
   0  10   9        0.37       -0.68      1.98 o 
   1  10   9      113.17      102.91      2.74 o 
   2  10   9       24.63       24.45      2.83 o 
   3  10   9       12.44       10.59      3.17 o 
   4  10   9        0.13        1.73      2.61 o 
   5  10   9        3.82        9.94      2.96 o 
   6  10   9        1.43        2.58      3.73 o 
   7  10   9        1.64        1.74      4.10 o 
   8  10   9        0.67       -2.24      7.46 o 
  -8  11   9        0.66       10.35      4.66 o 
  -7  11   9        8.00       11.29      3.34 o 
  -6  11   9       17.72       29.85      5.91 o 
  -5  11   9        9.44       12.79      3.43 o 
  -4  11   9       19.37       20.26      3.21 o 
  -3  11   9       33.05       36.32      3.42 o 
  -2  11   9       24.71       27.86      3.45 o 
  -1  11   9      127.30      123.98      5.68 o 
   0  11   9       15.40       11.82      2.21 o 
   1  11   9      248.83      254.23      3.13 o 
   2  11   9        0.34       -0.06      2.79 o 
   3  11   9       36.20       40.49      3.41 o 
   4  11   9        2.39        1.97      2.80 o 
   5  11   9       16.09       20.62      3.75 o 
   6  11   9        2.32        2.10      3.94 o 
   7  11   9        0.31       -1.42      3.81 o 
  -8  12   9        1.23        6.84      6.51 o 
  -7  12   9        9.71       13.04      4.55 o 
  -6  12   9        2.46        8.03      3.55 o 
  -5  12   9        5.61        9.26      3.83 o 
  -4  12   9       39.20       42.14      3.57 o 
  -3  12   9       21.47       24.46      4.19 o 
  -2  12   9       39.97       31.97      2.40 o 
  -1  12   9       46.46       42.79      2.86 o 
   0  12   9        9.08       12.31      2.27 o 
   1  12   9       67.27       59.14      2.46 o 
   2  12   9       38.08       34.75      3.56 o 
   3  12   9       20.16       17.29      4.90 o 
   4  12   9        0.80        1.79      3.14 o 
   5  12   9       12.09       15.39      4.58 o 
   6  12   9        1.71       -4.22      5.75 o 
   7  12   9        0.35       -2.29      5.35 o 
  -8  13   9        1.30        9.58      5.53 o 
  -7  13   9        2.17        5.81      3.91 o 
  -6  13   9        0.97        6.26      4.65 o 
  -5  13   9        0.48       -1.00      3.26 o 
  -4  13   9        2.32        7.23      4.49 o 
  -3  13   9        7.66        3.65      2.99 o 
  -2  13   9        6.09        9.01      5.01 o 
  -1  13   9      107.53      111.02      7.60 o 
   0  13   9        6.11        4.40      2.67 o 
   1  13   9        5.57        7.92      2.70 o 
   2  13   9       12.88        7.43      3.66 o 
   3  13   9       17.23       19.22      4.96 o 
   4  13   9        1.61       -0.79      7.07 o 
   5  13   9        4.74       13.11      5.26 o 
   6  13   9        0.82       -5.71      5.71 o 
  -7  14   9        2.80        8.98      4.63 o 
  -6  14   9       18.45       24.75      4.28 o 
  -5  14   9        1.36        5.94      3.94 o 
  -4  14   9       13.39       21.27      9.84 o 
  -3  14   9       18.33       20.56      8.69 o 
  -2  14   9      100.48      108.89      7.04 o 
  -1  14   9        7.17       14.36      8.21 o 
   0  14   9       21.54       22.28      3.76 o 
   1  14   9       15.18       11.26      3.92 o 
   2  14   9        9.80        4.51      4.73 o 
   3  14   9       16.64       14.77      5.02 o 
   4  14   9        5.08        5.99      5.62 o 
   5  14   9        9.43        9.42      3.97 o 
   6  14   9        0.54       -2.11      5.04 o 
  -7  15   9        2.12       13.23     11.20 o 
  -6  15   9        0.50        7.76      3.90 o 
  -5  15   9       11.58       13.36      5.27 o 
  -4  15   9        0.87        7.46      8.21 o 
  -3  15   9        5.14       20.51      9.70 o 
  -1  15   9        7.19        8.70      7.07 o 
   0  15   9        1.91       -2.06      3.91 o 
   1  15   9       12.85       15.43      4.73 o 
   2  15   9        1.96       -0.87      5.01 o 
   3  15   9       14.78       14.85      4.42 o 
   4  15   9        0.67       -3.65      4.96 o 
   5  15   9        1.73        4.36      7.87 o 
  -6  16   9        2.24       16.10      5.94 o 
  -5  16   9        1.12        5.75      4.87 o 
  -4  16   9       16.57       39.38      9.60 o 
  -3  16   9        2.01       15.54      8.93 o 
  -2  16   9       16.92       37.49      8.36 o 
  -1  16   9        2.28        3.33      5.75 o 
   0  16   9        7.81        3.47      3.43 o 
   1  16   9       12.83       13.61      3.61 o 
   2  16   9       16.81       14.31      5.48 o 
   3  16   9        2.78       -0.40      5.63 o 
   4  16   9        0.76        2.95      5.39 o 
  -5  17   9        0.41       18.15      9.45 o 
  -4  17   9        4.86       16.12      7.61 o 
  -3  17   9        5.24       23.71      8.46 o 
  -2  17   9       15.79       50.55     10.25 o 
  -1  17   9       36.43       32.84      4.50 o 
   0  17   9        2.40       -2.20      3.30 o 
   1  17   9        3.90       -1.47      4.36 o 
   2  17   9        1.24       -2.30      4.51 o 
   3  17   9        0.28        2.68      4.22 o 
  -3  18   9        1.09       33.79      9.56 o 
  -2  18   9        4.40       31.56     10.24 o 
  -1  18   9        2.85       -1.60      5.91 o 
   0  18   9        1.54       -0.52      4.58 o 
   1  18   9        2.74       -3.27      5.43 o 
   2  18   9        1.73       -3.37      4.25 o 
  -1  19   9        0.31       -4.02      8.78 o 
   0  19   9        3.00        0.81      5.47 o 
   1  19   9        0.90       -3.57      7.45 o 
   0 -19  10        0.91        5.74      7.01 o 
   1 -19  10        4.38        4.25      4.94 o 
  -3 -18  10        2.09       -0.22      8.72 o 
  -2 -18  10        6.78        9.52      7.69 o 
  -1 -18  10        1.89        6.52      5.10 o 
   0 -18  10        2.15        2.78      3.88 o 
   1 -18  10        0.20        3.27      4.27 o 
   2 -18  10        2.33       -0.71      6.64 o 
  -5 -17  10        2.97        4.53      4.19 o 
  -4 -17  10        4.85        2.19      8.37 o 
  -3 -17  10       12.07       13.38      7.44 o 
  -2 -17  10        2.37        7.66      5.69 o 
  -1 -17  10        5.83       10.44      4.28 o 
   0 -17  10        0.72        1.39      4.20 o 
   1 -17  10        0.37        0.72      3.85 o 
   2 -17  10        0.18       -3.29      4.23 o 
   3 -17  10        1.23       -0.21      5.33 o 
  -6 -16  10        0.38       -0.51      3.86 o 
  -5 -16  10        1.15       -3.56      3.79 o 
  -4 -16  10        8.43       12.34      4.32 o 
  -3 -16  10        4.21        3.31      8.48 o 
  -2 -16  10        4.88        7.43      4.97 o 
  -1 -16  10        0.40        3.97      3.35 o 
   0 -16  10        4.69        3.57      3.35 o 
   1 -16  10       17.10       17.85      4.17 o 
   2 -16  10        4.75        5.42      3.93 o 
   3 -16  10       11.46        7.17      5.40 o 
   4 -16  10        1.00        3.97      8.34 o 
  -7 -15  10        3.64        3.91      5.53 o 
  -6 -15  10        2.63        2.03      4.27 o 
  -5 -15  10        1.28        0.73      3.86 o 
  -4 -15  10        3.30        3.21      3.56 o 
  -3 -15  10        7.03        3.67      7.02 o 
  -2 -15  10       10.86       11.12      3.22 o 
  -1 -15  10        6.00        7.65      3.24 o 
   0 -15  10        0.78       -0.49      3.14 o 
   1 -15  10       34.05       38.37      4.17 o 
   2 -15  10        4.51        7.24      3.90 o 
   3 -15  10        3.95        3.25      5.02 o 
   4 -15  10        2.08        3.91      4.69 o 
   5 -15  10        1.30        2.52      5.08 o 
  -7 -14  10        3.21        0.37      4.09 o 
  -6 -14  10        9.26       13.06      4.44 o 
  -5 -14  10        0.51       -0.67      3.93 o 
  -4 -14  10       18.54       17.72      3.83 o 
  -3 -14  10       20.22       24.92      2.82 o 
  -2 -14  10       28.85       32.39      3.02 o 
  -1 -14  10       63.25       63.99      3.25 o 
   0 -14  10        3.02        5.65      3.66 o 
   1 -14  10       12.05       10.62      3.93 o 
   2 -14  10       22.57       23.98      3.82 o 
   3 -14  10        8.31        8.95      4.42 o 
   4 -14  10        2.92        3.43      4.99 o 
   5 -14  10        7.79       12.44      4.92 o 
  -7 -13  10        9.16        9.64      4.20 o 
  -6 -13  10        2.10        4.80      4.10 o 
  -5 -13  10        2.95        2.22      3.85 o 
  -4 -13  10       26.24       26.50      3.71 o 
  -3 -13  10        0.01        0.49      2.58 o 
  -2 -13  10      161.55      162.33      2.99 o 
  -1 -13  10        4.57        3.55      2.91 o 
   0 -13  10       22.91       24.48      3.70 o 
   1 -13  10       17.10       13.18      3.51 o 
   2 -13  10       15.47       16.73      3.66 o 
   3 -13  10       15.48       21.00      4.15 o 
   4 -13  10        0.82       -0.60      4.85 o 
   5 -13  10        5.07       11.10      4.85 o 
   6 -13  10        1.10        3.15      5.24 o 
  -8 -12  10        7.75        7.07      5.04 o 
  -7 -12  10       14.87       15.86      4.12 o 
  -6 -12  10        7.76        8.76      3.96 o 
  -5 -12  10        3.03        0.17      3.83 o 
  -4 -12  10        7.40        5.77      3.52 o 
  -3 -12  10       19.72       17.46      2.71 o 
  -2 -12  10       11.27        7.81      2.09 o 
  -1 -12  10       31.33       27.73      2.88 o 
   0 -12  10       23.84       17.92      3.51 o 
   1 -12  10       30.83       31.02      3.63 o 
   2 -12  10        1.43       -4.55      4.55 o 
   3 -12  10        2.86        2.07      3.52 o 
   4 -12  10        3.32        8.82      4.88 o 
   5 -12  10        1.05        1.82      4.66 o 
   6 -12  10        0.01       -6.84      6.98 o 
  -8 -11  10        5.76        2.26      5.55 o 
  -7 -11  10       13.99       17.17      3.97 o 
  -6 -11  10       37.61       48.94      4.13 o 
  -5 -11  10       10.07        9.42      3.53 o 
  -4 -11  10       73.84       71.62      3.55 o 
  -3 -11  10        3.67        2.21      2.53 o 
  -2 -11  10       34.23       34.40      2.09 o 
  -1 -11  10       10.57       10.63      2.19 o 
   0 -11  10       94.27       93.36      3.69 o 
   1 -11  10        0.87       -0.58      3.42 o 
   2 -11  10        9.09        8.03      3.36 o 
   3 -11  10       12.72       18.95      3.56 o 
   4 -11  10       11.69       10.87      4.97 o 
   5 -11  10        4.76        8.36      4.90 o 
   6 -11  10        2.93        2.64      5.13 o 
   7 -11  10        1.47        2.24      5.19 o 
  -9 -10  10        3.09        6.38      5.16 o 
  -8 -10  10        1.72       -0.97      5.33 o 
  -7 -10  10        8.43       12.91      3.97 o 
  -6 -10  10        9.90       14.15      3.08 o 
  -5 -10  10        7.95        7.62      2.91 o 
  -4 -10  10        4.40        8.08      4.57 o 
  -3 -10  10        9.93        8.59      3.01 o 
  -2 -10  10       41.57       35.26      2.29 o 
  -1 -10  10       74.02       70.51      2.33 o 
   0 -10  10        4.41        2.67      3.21 o 
   1 -10  10        9.93        7.02      3.35 o 
   2 -10  10       12.93       14.91      3.25 o 
   3 -10  10        3.26        1.71      3.34 o 
   4 -10  10       23.58       20.98      3.44 o 
   5 -10  10        0.48        4.14      4.97 o 
   6 -10  10        5.25        0.52      5.66 o 
   7 -10  10        0.38        1.05      5.74 o 
  -9  -9  10        0.58        1.49      5.62 o 
  -8  -9  10        0.35        3.51      4.95 o 
  -7  -9  10       15.39       22.51      3.72 o 
  -6  -9  10      143.09      141.52      5.78 o 
  -5  -9  10       36.59       31.80      3.26 o 
  -4  -9  10      164.84      166.49      5.63 o 
  -3  -9  10      196.29      189.67      3.87 o 
  -2  -9  10       59.45       63.58      2.40 o 
  -1  -9  10      365.48      351.97      5.54 o 
   0  -9  10      224.38      223.78      2.36 o 
   1  -9  10      152.46      143.32      4.16 o 
   2  -9  10      124.95      129.06      3.73 o 
   3  -9  10       29.66       29.59      3.33 o 
   4  -9  10       19.79       27.96      3.34 o 
   5  -9  10       11.74       10.20      5.21 o 
   6  -9  10        3.01        3.84      4.87 o 
   7  -9  10        8.00       17.29      5.03 o 
  -9  -8  10        0.21        4.76      5.54 o 
  -8  -8  10        0.90        0.87      5.56 o 
  -7  -8  10       72.51       69.41      7.61 o 
  -6  -8  10       52.89       57.06      3.47 o 
  -5  -8  10       13.39       13.62      3.04 o 
  -4  -8  10       35.91       43.24      3.98 o 
  -3  -8  10       65.41       65.25      2.81 o 
  -2  -8  10        6.88        9.92      1.65 o 
  -1  -8  10      107.32      103.32      2.66 o 
   0  -8  10      111.28      108.10      2.08 o 
   1  -8  10      161.92      152.25      2.89 o 
   2  -8  10       16.47       18.17      3.65 o 
   3  -8  10       45.58       46.57      3.12 o 
   4  -8  10        5.75        8.35      2.87 o 
   5  -8  10       55.38       58.77      4.80 o 
   6  -8  10        0.35        3.60      5.22 o 
   7  -8  10        4.02       13.33      7.52 o 
   8  -8  10        0.40       -3.12      7.62 o 
 -10  -7  10        1.86        2.89      7.98 o 
  -9  -7  10        1.32        3.68      5.07 o 
  -8  -7  10       12.08       12.49      3.56 o 
  -7  -7  10       38.16       36.90      4.18 o 
  -6  -7  10        2.94       10.40      3.08 o 
  -5  -7  10       42.01       38.69      3.15 o 
  -4  -7  10      308.14      295.10      3.93 o 
  -3  -7  10      299.43      289.25      3.46 o 
  -2  -7  10      688.17      709.16      3.12 o 
  -1  -7  10       81.99       82.06      2.12 o 
   0  -7  10       11.05       13.47      1.17 o 
   1  -7  10       88.51       81.16      1.71 o 
   2  -7  10       24.99       28.67      2.12 o 
   3  -7  10       28.52       25.15      2.39 o 
   4  -7  10        7.57        6.52      2.99 o 
   5  -7  10        8.91        9.18      3.88 o 
   6  -7  10        9.63        8.88      5.66 o 
   7  -7  10        4.93       16.12     14.40 o 
   8  -7  10        2.78        9.71      4.95 o 
 -10  -6  10        1.53        2.29      5.17 o 
  -9  -6  10        9.19       10.80      3.88 o 
  -8  -6  10       13.16       11.22      3.78 o 
  -7  -6  10       28.34       26.37      6.20 o 
  -6  -6  10       54.01       57.34      4.52 o 
  -5  -6  10       49.82       41.86      2.94 o 
  -4  -6  10       45.13       47.51      2.13 o 
  -3  -6  10       19.91       20.18      2.67 o 
  -2  -6  10      456.89      434.51      7.56 o 
  -1  -6  10      512.72      480.50      3.46 o 
   0  -6  10        5.02        2.63      1.45 o 
   1  -6  10      682.43      617.98      5.39 o 
   2  -6  10       62.99       69.58      2.21 o 
   3  -6  10      381.90      361.96      9.98 o 
   4  -6  10        4.24        4.77      2.88 o 
   5  -6  10       36.14       38.72      4.05 o 
   6  -6  10        8.39        8.50      4.63 o 
   7  -6  10       16.54       36.52      9.91 o 
   8  -6  10        6.26       14.98      5.45 o 
 -10  -5  10        1.84       -1.96      4.21 o 
  -9  -5  10        6.43        3.34      4.00 o 
  -8  -5  10        7.00        2.44      3.95 o 
  -7  -5  10       37.27       34.68      3.55 o 
  -6  -5  10       44.53       46.03      2.22 o 
  -5  -5  10       53.69       43.84      1.80 o 
  -4  -5  10      150.58      157.51      2.92 o 
  -3  -5  10       41.14       38.38      1.96 o 
  -2  -5  10      164.03      147.02      1.90 o 
  -1  -5  10       47.00       40.61      1.21 o 
   0  -5  10      115.64      119.04      1.96 o 
   1  -5  10       85.47       80.46      3.38 o 
   2  -5  10       10.25       10.38      1.64 o 
   3  -5  10       24.93       27.58      2.41 o 
   4  -5  10       11.67        6.06      2.58 o 
   5  -5  10        3.75        3.86      3.37 o 
   6  -5  10        7.16        5.74      3.78 o 
   7  -5  10        6.23        8.93      3.99 o 
   8  -5  10       12.40       10.89      5.18 o 
 -10  -4  10        0.09       -1.94      3.88 o 
  -9  -4  10        0.55       -1.23      3.97 o 
  -8  -4  10        3.90        0.85      2.88 o 
  -7  -4  10       31.34       29.52      2.74 o 
  -6  -4  10       26.33       25.80      2.55 o 
  -5  -4  10      284.84      237.76      2.40 o 
  -4  -4  10      298.14      282.42      3.98 o 
  -3  -4  10       13.44       16.27      2.42 o 
  -2  -4  10      199.41      228.82      2.04 o 
  -1  -4  10      379.93      357.35      2.76 o 
   0  -4  10      118.96      123.98      2.01 o 
   1  -4  10      492.39      492.96      3.93 o 
   2  -4  10        1.86        3.42      1.77 o 
   3  -4  10       70.71       69.44      2.45 o 
   4  -4  10       44.14       35.66      2.47 o 
   5  -4  10       90.82       85.13      4.31 o 
   6  -4  10        9.79        3.80      3.21 o 
   7  -4  10        3.56       -1.42      3.58 o 
   8  -4  10        4.71        1.15      4.70 o 
 -10  -3  10        0.39        0.59      4.27 o 
  -9  -3  10        3.80        4.99      3.08 o 
  -8  -3  10        6.29        7.82      3.00 o 
  -7  -3  10        1.59        1.43      2.66 o 
  -6  -3  10       24.50       29.41      2.61 o 
  -5  -3  10      141.10      128.63      2.38 o 
  -4  -3  10       46.84       40.76      2.04 o 
  -3  -3  10      126.68      133.30      2.80 o 
  -2  -3  10      195.37      202.51      1.70 o 
  -1  -3  10      369.40      404.26      2.09 o 
   0  -3  10      764.83      784.09      4.74 o 
   1  -3  10       84.71       91.25      3.56 o 
   2  -3  10       12.19        6.81      2.20 o 
   3  -3  10       48.05       47.89      1.67 o 
   4  -3  10       72.03       65.34      2.68 o 
   5  -3  10       16.00       15.62      2.65 o 
   6  -3  10        1.53        1.12      3.05 o 
   7  -3  10        3.48       -2.06      3.33 o 
   8  -3  10        2.31       -3.40      3.40 o 
   9  -3  10        0.15       -0.40      6.04 o 
 -10  -2  10        4.02        1.59      2.86 o 
  -9  -2  10       19.62       19.52      3.21 o 
  -8  -2  10       43.71       48.13      3.07 o 
  -7  -2  10        0.96        1.80      2.74 o 
  -6  -2  10       93.14       94.83      2.85 o 
  -5  -2  10        9.62        6.55      2.26 o 
  -4  -2  10       78.07       83.46      2.28 o 
  -3  -2  10        8.45       10.75      1.90 o 
  -2  -2  10      109.94      113.47      1.40 o 
  -1  -2  10       81.99       91.18      1.33 o 
   0  -2  10      170.89      217.83      1.42 o 
   1  -2  10      277.17      291.53      2.72 o 
   2  -2  10       53.33       53.78      2.55 o 
   3  -2  10     1023.16      958.05      8.27 o 
   4  -2  10      103.47       96.13      2.57 o 
   5  -2  10       25.76       26.20      2.67 o 
   6  -2  10        0.60        1.44      3.03 o 
   7  -2  10        7.18        4.03      3.37 o 
   8  -2  10        5.12        1.44      3.76 o 
   9  -2  10        0.21        3.35      6.67 o 
 -11  -1  10       10.43       29.87      7.98 o 
 -10  -1  10        0.19       -0.89      3.28 o 
  -9  -1  10       11.99       20.03      3.21 o 
  -8  -1  10       30.90       35.57      3.19 o 
  -7  -1  10       58.80       62.22      2.92 o 
  -6  -1  10      200.80      190.25      4.66 o 
  -5  -1  10       76.29       70.61      2.38 o 
  -4  -1  10     1342.47     1255.96      5.57 o 
  -3  -1  10        5.08        4.86      1.88 o 
  -2  -1  10     2415.90     2450.33     13.65 o 
  -1  -1  10       64.62       74.99      0.84 o 
   0  -1  10     1106.70     1068.82      3.87 o 
   1  -1  10      499.28      534.96      3.04 o 
   2  -1  10      734.75      701.35      3.33 o 
   3  -1  10      141.74      146.32      4.57 o 
   4  -1  10        5.31       10.68      1.77 o 
   5  -1  10       41.20       40.42      2.58 o 
   6  -1  10        3.14        7.37      2.86 o 
   7  -1  10        3.08        4.54      3.28 o 
   8  -1  10        1.00       -1.15      3.36 o 
   9  -1  10        0.66       -2.49      5.73 o 
 -11   0  10        0.67        9.66      5.70 o 
 -10   0  10        0.87        1.68      3.66 o 
  -9   0  10        0.53       11.59      3.13 o 
  -8   0  10        2.77        8.66      3.71 o 
  -7   0  10        0.07        2.41      3.11 o 
  -6   0  10        2.20        5.81      2.54 o 
  -5   0  10        0.42        3.62      2.93 o 
  -4   0  10        0.50        6.09      2.63 o 
  -3   0  10        0.47        1.25      1.83 o 
  -2   0  10       49.72       55.96      1.45 o 
  -1   0  10        1.31        1.40      0.83 o 
   0   0  10      581.88      675.44      2.83 o 
   1   0  10       18.85       21.89      1.23 o 
   2   0  10      491.32      482.79      4.51 o 
   3   0  10        5.34       23.53      5.31 o 
   4   0  10      356.87      319.12      6.88 o 
   5   0  10        0.02        7.03      2.45 o 
   6   0  10       35.31       43.74      6.60 o 
   7   0  10        2.53        9.25      4.60 o 
   8   0  10        1.76        2.35      3.38 o 
 -10   1  10        0.20        9.13      7.19 o 
  -9   1  10       12.28       22.05      5.03 o 
  -8   1  10       30.17       28.37      3.49 o 
  -7   1  10       60.75       58.91      3.51 o 
  -6   1  10      201.56      188.51      4.36 o 
  -5   1  10       76.84       73.85      4.11 o 
  -4   1  10     1342.25     1282.88     28.10 o 
  -3   1  10        5.31        8.44      1.88 o 
  -2   1  10     2384.42     2412.58     14.89 o 
  -1   1  10       63.54       72.68      1.04 o 
   0   1  10     1105.37     1072.87      8.67 o 
   1   1  10      503.99      543.94      3.87 o 
   2   1  10      736.82      690.74      6.73 o 
   3   1  10      143.76      146.33      3.37 o 
   4   1  10        5.27        8.45      1.84 o 
   5   1  10       40.03       39.49      2.49 o 
   6   1  10        3.15        2.09      3.45 o 
   7   1  10        3.15        9.76      5.84 o 
   8   1  10        1.02        8.62      6.33 o 
 -10   2  10        4.08        9.49      6.59 o 
  -9   2  10       19.62       20.63      5.25 o 
  -8   2  10       43.29       42.26      4.34 o 
  -7   2  10        0.77        1.20      3.19 o 
  -6   2  10       95.83       98.76      3.46 o 
  -5   2  10        8.83        7.93      3.06 o 
  -4   2  10       79.99       82.69      3.30 o 
  -3   2  10        9.12       11.64      2.83 o 
  -2   2  10      103.57      110.34      2.51 o 
  -1   2  10       82.53       86.60      1.67 o 
   0   2  10      167.25      216.14      2.68 o 
   1   2  10      278.58      293.65      5.26 o 
   2   2  10       55.89       50.65      2.03 o 
   3   2  10     1022.85      945.33      7.84 o 
   4   2  10      104.98       98.07      2.17 o 
   5   2  10       26.79       25.51      2.15 o 
   6   2  10        0.54        4.24      3.13 o 
   7   2  10        7.02       17.62     13.55 o 
   8   2  10        5.19       22.11      7.37 o 
 -10   3  10        0.39       -0.98      5.28 o 
  -9   3  10        3.50        2.85      5.08 o 
  -8   3  10        6.59        7.31      3.56 o 
  -7   3  10        1.77        0.87      3.10 o 
  -6   3  10       23.41       28.44      2.78 o 
  -5   3  10      143.01      134.51      4.10 o 
  -4   3  10       50.23       46.13      3.23 o 
  -3   3  10      125.50      132.16      3.23 o 
  -2   3  10      194.14      199.08      2.74 o 
  -1   3  10      372.34      412.28      2.56 o 
   0   3  10      762.52      790.18      2.83 o 
   1   3  10       84.01       90.87      1.94 o 
   2   3  10       14.54       13.25      2.04 o 
   3   3  10       50.00       49.78      2.07 o 
   4   3  10       73.03       66.20      2.06 o 
   5   3  10       16.33       20.39      2.66 o 
   6   3  10        1.51        2.45      2.55 o 
   7   3  10        3.64       10.24      5.94 o 
   8   3  10        2.36        7.46      7.30 o 
 -10   4  10        0.07       -2.16      5.66 o 
  -9   4  10        0.73        3.86      4.85 o 
  -8   4  10        4.29        2.83      4.82 o 
  -7   4  10       30.24       32.86      3.47 o 
  -6   4  10       27.75       26.79      3.24 o 
  -5   4  10      283.19      236.30      3.85 o 
  -4   4  10      301.33      288.62      4.12 o 
  -3   4  10       13.46       14.90      3.00 o 
  -2   4  10      202.04      228.48      2.88 o 
  -1   4  10      376.75      355.50      3.82 o 
   0   4  10      123.63      124.19      2.09 o 
   1   4  10      502.74      499.18      2.47 o 
   2   4  10        1.91        2.78      3.18 o 
   3   4  10       70.54       69.87      2.04 o 
   4   4  10       43.01       36.42      2.51 o 
   5   4  10       89.12       83.54      3.65 o 
   6   4  10        9.76        9.82      2.65 o 
   7   4  10        4.05        5.76      7.79 o 
   8   4  10        4.61       -2.63      8.09 o 
 -10   5  10        1.75        0.14      6.40 o 
  -9   5  10        6.52        5.94      4.77 o 
  -8   5  10        7.08        6.68      4.81 o 
  -7   5  10       36.38       35.83      3.05 o 
  -6   5  10       44.00       47.45      3.36 o 
  -5   5  10       53.09       39.64      3.20 o 
  -4   5  10      149.06      153.69      4.12 o 
  -3   5  10       40.21       39.86      3.09 o 
  -2   5  10      162.33      139.04      2.74 o 
  -1   5  10       47.47       38.91      1.73 o 
   0   5  10      116.99      113.58      2.62 o 
   1   5  10       86.62       74.84      1.75 o 
   2   5  10       10.32       11.33      3.45 o 
   3   5  10       25.13       23.29      2.33 o 
   4   5  10       11.91        7.25      2.46 o 
   5   5  10        3.77        6.90      2.61 o 
   6   5  10        7.25        7.39      2.68 o 
   7   5  10        6.27       16.25      6.92 o 
   8   5  10       12.35       17.35      7.48 o 
 -10   6  10        1.56        0.76      5.31 o 
  -9   6  10        9.09        9.10      5.63 o 
  -8   6  10       12.72       16.16      5.20 o 
  -7   6  10       29.36       27.87      3.97 o 
  -6   6  10       54.71       53.88      3.32 o 
  -5   6  10       52.69       39.61      3.17 o 
  -4   6  10       41.37       45.05      3.38 o 
  -3   6  10       20.53       22.74      2.37 o 
  -2   6  10      456.93      443.27      3.92 o 
  -1   6  10      519.87      486.75      4.01 o 
   0   6  10        4.83        1.63      1.76 o 
   1   6  10      672.34      598.16     16.20 o 
   2   6  10       64.42       68.42      2.68 o 
   3   6  10      378.10      342.58      4.27 o 
   4   6  10        4.16        2.09      2.23 o 
   5   6  10       37.68       42.27      2.82 o 
   6   6  10        8.46        7.69      2.76 o 
   7   6  10       16.19       28.02      4.67 o 
   8   6  10        6.37        7.62      7.91 o 
  -9   7  10        1.38        3.62      5.04 o 
  -8   7  10       12.61       17.59      5.59 o 
  -7   7  10       39.08       41.61      4.20 o 
  -6   7  10        3.41        8.61      4.76 o 
  -5   7  10       42.04       32.29      3.23 o 
  -4   7  10      302.97      286.63      3.30 o 
  -3   7  10      303.09      301.72      3.70 o 
  -2   7  10      685.58      689.53      4.38 o 
  -1   7  10       84.37       84.35      2.19 o 
   0   7  10       13.51       14.77      1.81 o 
   1   7  10       89.13       78.62      2.91 o 
   2   7  10       24.61       26.93      2.42 o 
   3   7  10       28.82       31.34      2.57 o 
   4   7  10        7.49        3.99      2.30 o 
   5   7  10        8.52        5.40      2.34 o 
   6   7  10        9.66        6.87      3.94 o 
   7   7  10        4.73       12.72      9.82 o 
   8   7  10        2.76        4.43      6.45 o 
  -9   8  10        0.23        1.07      5.62 o 
  -8   8  10        0.98        0.04      5.52 o 
  -7   8  10       72.20       66.23      4.46 o 
  -6   8  10       51.31       65.90      6.79 o 
  -5   8  10       12.82       16.84      3.65 o 
  -4   8  10       35.83       38.55      2.67 o 
  -3   8  10       66.52       65.70      2.95 o 
  -2   8  10        7.41        7.65      2.94 o 
  -1   8  10      104.57      100.11      2.32 o 
   0   8  10      110.51      108.59      3.04 o 
   1   8  10      166.08      149.38      6.36 o 
   2   8  10       16.00       14.85      2.40 o 
   3   8  10       48.76       51.63      4.10 o 
   4   8  10        5.51        3.74      2.26 o 
   5   8  10       54.89       57.02      4.66 o 
   6   8  10        0.34       -0.30      3.25 o 
   7   8  10        4.04       10.00      4.92 o 
   8   8  10        0.39        4.47      4.18 o 
  -9   9  10        0.58        2.65      5.59 o 
  -8   9  10        0.29        3.47      5.05 o 
  -7   9  10       14.87       21.82      5.07 o 
  -6   9  10      142.14      133.31      3.58 o 
  -5   9  10       36.43       34.25      6.77 o 
  -4   9  10      168.88      166.23      3.02 o 
  -3   9  10      194.88      184.92      5.61 o 
  -2   9  10       63.23       68.85      2.96 o 
  -1   9  10      361.56      342.72      4.27 o 
   0   9  10      223.58      218.26      3.60 o 
   1   9  10      152.07      144.46      2.79 o 
   2   9  10      124.37      120.09      2.81 o 
   3   9  10       30.20       35.06      5.72 o 
   4   9  10       20.08       21.96      3.37 o 
   5   9  10       12.03       13.87      3.01 o 
   6   9  10        2.94        1.69      3.25 o 
   7   9  10        8.25       12.94      3.45 o 
   8   9  10        0.58        7.15      7.29 o 
  -9  10  10        3.07        9.47      7.15 o 
  -8  10  10        1.68       -0.53      5.59 o 
  -7  10  10        8.73       13.16      8.24 o 
  -6  10  10       10.53       21.09      4.60 o 
  -5  10  10        8.40       12.30      5.12 o 
  -4  10  10        4.45        6.03      5.95 o 
  -3  10  10        9.58        5.20      4.80 o 
  -2  10  10       41.31       33.95      2.39 o 
  -1  10  10       72.80       70.13      2.63 o 
   0  10  10        4.28        4.90      2.54 o 
   1  10  10        9.39        9.18      2.37 o 
   2  10  10       12.57       11.46      2.84 o 
   3  10  10        3.13        5.34      3.22 o 
   4  10  10       23.72       21.78      3.64 o 
   5  10  10        0.51        7.78      3.24 o 
   6  10  10        5.28        4.29      3.39 o 
   7  10  10        0.38        5.11      4.69 o 
  -8  11  10        5.44        3.17      4.07 o 
  -7  11  10       13.72       16.07      6.26 o 
  -6  11  10       38.48       49.18      4.78 o 
  -5  11  10       10.27       12.37      3.78 o 
  -4  11  10       73.68       68.28      6.03 o 
  -3  11  10        3.80        4.09      3.10 o 
  -2  11  10       29.73       27.21      2.33 o 
  -1  11  10       11.28       10.32      2.73 o 
   0  11  10       94.92       88.85      2.67 o 
   1  11  10        0.86        0.00      2.38 o 
   2  11  10       10.31       11.35      2.88 o 
   3  11  10       12.45       14.47      3.47 o 
   4  11  10       11.65       14.72      3.97 o 
   5  11  10        4.86        8.82      4.02 o 
   6  11  10        2.98        6.49      3.89 o 
   7  11  10        1.36        2.16      3.71 o 
  -8  12  10        7.82        9.26      4.43 o 
  -7  12  10       14.86       20.86      5.72 o 
  -6  12  10        7.48       10.20      5.41 o 
  -5  12  10        3.02        8.30      8.75 o 
  -4  12  10        7.86       10.89      5.57 o 
  -3  12  10       19.50       19.90      5.84 o 
  -2  12  10       12.13       10.85      2.97 o 
  -1  12  10       32.08       27.42      2.75 o 
   0  12  10       24.29       18.88      2.49 o 
   1  12  10       31.35       29.79      2.41 o 
   2  12  10        1.55       -0.27      2.98 o 
   3  12  10        3.24        3.66      3.44 o 
   4  12  10        3.34        6.24      4.50 o 
   5  12  10        1.03        2.46      3.67 o 
   6  12  10        0.01        0.95      7.32 o 
   7  12  10        1.24       -3.95      5.93 o 
  -8  13  10        1.94        5.72      5.50 o 
  -7  13  10        9.24        9.27      5.53 o 
  -6  13  10        2.09        9.33      5.35 o 
  -5  13  10        3.02        8.52      5.16 o 
  -4  13  10       26.61       32.90      9.35 o 
  -3  13  10        0.02        1.40      4.25 o 
  -2  13  10      162.60      154.11      7.60 o 
  -1  13  10        4.37        3.27      3.03 o 
   0  13  10       22.91       22.34      2.92 o 
   1  13  10       17.48       13.52      2.49 o 
   2  13  10       15.60       12.67      3.82 o 
   3  13  10       15.90       14.80      4.82 o 
   4  13  10        0.81        2.88      4.35 o 
   5  13  10        4.98        7.47      5.40 o 
   6  13  10        1.07       -5.66      5.66 o 
  -7  14  10        3.08        5.06      4.94 o 
  -6  14  10        9.48       20.83      8.40 o 
  -5  14  10        0.54        4.53      4.26 o 
  -4  14  10       18.46       20.46      4.92 o 
  -3  14  10       20.21       18.13      4.51 o 
  -2  14  10       27.56       31.30      6.36 o 
  -1  14  10       62.91       62.90      3.33 o 
   0  14  10        2.79        1.01      3.81 o 
   1  14  10       10.93        5.09      3.80 o 
   2  14  10       22.29       16.66      4.78 o 
   3  14  10        8.08       10.78      5.37 o 
   4  14  10        2.89        2.52      5.41 o 
   5  14  10        7.68        9.29      3.91 o 
  -7  15  10        3.71        9.10      7.00 o 
  -6  15  10        2.64        3.74      4.87 o 
  -5  15  10        1.13        6.56      5.62 o 
  -3  15  10        7.32       37.49     10.13 o 
  -2  15  10       10.64       10.02     13.19 o 
  -1  15  10        6.12        0.15      6.25 o 
   0  15  10        0.82       -1.25      4.01 o 
   1  15  10       34.39       29.55      7.56 o 
   2  15  10        4.59        0.20      5.39 o 
   3  15  10        3.94        7.63      4.65 o 
   4  15  10        2.08        3.12      4.49 o 
   5  15  10        1.30       -3.84      5.02 o 
  -6  16  10        0.32       -5.50      6.69 o 
  -4  16  10        8.56       27.46      7.91 o 
  -3  16  10        4.18       23.24      7.99 o 
  -2  16  10        5.31        4.13      9.18 o 
  -1  16  10        0.47       -3.48      3.48 o 
   0  16  10        4.67        0.70      3.57 o 
   1  16  10       17.58       12.36      6.48 o 
   2  16  10        4.89       -0.12      5.15 o 
   3  16  10       11.72       12.64      3.98 o 
   4  16  10        1.01       -0.49      7.35 o 
  -4  17  10        4.78       39.75     10.62 o 
  -3  17  10       11.94       50.07     10.60 o 
  -2  17  10        2.27       -5.30     10.89 o 
  -1  17  10        6.14        0.39      4.36 o 
   0  17  10        0.70       -2.06      3.76 o 
   1  17  10        0.38       -4.16      4.16 o 
   2  17  10        0.19       -4.01      4.01 o 
   3  17  10        1.23        3.80      4.43 o 
  -3  18  10        2.10       21.38     11.13 o 
  -2  18  10        6.61       -5.72      9.54 o 
  -1  18  10        1.93       -3.46      5.77 o 
   0  18  10        2.09        3.28      4.85 o 
   1  18  10        0.18       -2.50      3.94 o 
   2  18  10        2.27       11.06      7.38 o 
  -1  19  10        3.41        2.19     10.74 o 
   0  19  10        0.94       -0.29      5.44 o 
   0 -19  11        0.98        3.46      6.64 o 
  -2 -18  11        3.47        4.54      8.76 o 
  -1 -18  11        1.24        0.46      5.02 o 
   0 -18  11        1.59        4.72      4.41 o 
   1 -18  11        4.60        6.55      4.53 o 
  -5 -17  11        1.61       -2.70      7.08 o 
  -4 -17  11        4.33       11.17      8.52 o 
  -3 -17  11        0.90        5.23      8.76 o 
  -2 -17  11       13.40       19.18      5.18 o 
  -1 -17  11        0.06        1.53      3.77 o 
   0 -17  11        0.51        2.81      4.22 o 
   1 -17  11        0.05       -1.43      3.90 o 
   2 -17  11        0.03        0.67      4.35 o 
  -6 -16  11        0.71       -1.27      5.46 o 
  -5 -16  11        2.20        1.10      3.94 o 
  -4 -16  11       11.25       12.79      8.00 o 
  -3 -16  11       16.30       13.78      7.60 o 
  -2 -16  11       80.08       90.28      4.46 o 
  -1 -16  11        5.07        6.03      3.17 o 
   0 -16  11       22.06       23.13      3.41 o 
   1 -16  11        0.89       -1.28      3.90 o 
   2 -16  11        5.67        4.40      4.07 o 
   3 -16  11        5.71        5.96      5.91 o 
  -7 -15  11        0.92       -0.24      6.60 o 
  -6 -15  11        3.19        2.23      4.18 o 
  -5 -15  11        1.55        0.32      3.72 o 
  -4 -15  11        3.42        3.49      3.77 o 
  -3 -15  11        5.14        8.46      4.76 o 
  -2 -15  11        8.03       10.08      3.04 o 
  -1 -15  11        3.21        1.84      3.13 o 
   0 -15  11        0.60        1.08      3.37 o 
   1 -15  11        1.01        0.84      3.96 o 
   2 -15  11        6.35        3.95      3.79 o 
   3 -15  11        5.07       10.04      5.22 o 
   4 -15  11        0.21       -0.46      7.68 o 
  -7 -14  11       13.96       10.45      4.11 o 
  -6 -14  11       12.41       10.84      3.79 o 
  -5 -14  11        0.03        0.94      3.79 o 
  -4 -14  11       15.28       18.81      3.87 o 
  -3 -14  11       10.31       16.52      3.59 o 
  -2 -14  11        1.48        4.44      3.17 o 
  -1 -14  11        6.12        7.12      3.32 o 
   0 -14  11       18.16       21.97      4.08 o 
   1 -14  11        0.32       -1.50      3.75 o 
   2 -14  11       12.54       12.24      4.16 o 
   3 -14  11        9.44       11.29      6.55 o 
   4 -14  11        0.86        8.32      5.44 o 
   5 -14  11        0.60        1.68      4.51 o 
  -7 -13  11        1.60        3.06      4.26 o 
  -6 -13  11        4.06        5.40      3.87 o 
  -5 -13  11       12.46       13.13      3.92 o 
  -4 -13  11       11.28       12.24      3.53 o 
  -3 -13  11        2.08        4.57      2.71 o 
  -2 -13  11       12.97       20.26      3.03 o 
  -1 -13  11       22.52       22.92      2.99 o 
   0 -13  11       33.62       37.13      3.76 o 
   1 -13  11       32.90       29.81      3.85 o 
   2 -13  11       33.28       38.38      4.28 o 
   3 -13  11       11.02        3.93      4.03 o 
   4 -13  11        3.01        9.59      5.32 o 
   5 -13  11        3.01        2.22      4.86 o 
  -8 -12  11        2.56        1.92      5.64 o 
  -7 -12  11       13.30       11.19      4.12 o 
  -6 -12  11       19.22       19.79      4.01 o 
  -5 -12  11       14.14       14.45      3.84 o 
  -4 -12  11        2.23        5.37      3.48 o 
  -3 -12  11        5.95        6.12      2.71 o 
  -2 -12  11        0.17        1.81      2.05 o 
  -1 -12  11       11.48       10.32      2.91 o 
   0 -12  11        3.04        3.02      3.42 o 
   1 -12  11        8.17        7.54      3.62 o 
   2 -12  11        2.52       -0.78      3.74 o 
   3 -12  11        7.47       10.41      3.74 o 
   4 -12  11       25.66       28.43      5.09 o 
   5 -12  11        5.34        5.38      4.98 o 
   6 -12  11        0.10       -3.80      8.30 o 
  -8 -11  11        3.91        4.83      5.49 o 
  -7 -11  11       32.63       39.38      4.28 o 
  -6 -11  11       20.39       25.12      4.01 o 
  -5 -11  11        4.62        2.61      3.54 o 
  -4 -11  11       87.28       84.55      3.72 o 
  -3 -11  11       11.57       11.26      3.14 o 
  -2 -11  11       18.88       21.43      2.14 o 
  -1 -11  11        8.22        4.31      2.79 o 
   0 -11  11       13.69       11.09      3.52 o 
   1 -11  11       43.55       41.64      3.75 o 
   2 -11  11       55.94       56.42      5.31 o 
   3 -11  11       34.38       34.06      3.76 o 
   4 -11  11        9.74        5.74      4.84 o 
   5 -11  11       45.80       42.61      5.25 o 
   6 -11  11        0.49       -2.78      5.80 o 
  -8 -10  11        1.30        6.93      5.22 o 
  -7 -10  11        8.08       17.81      4.90 o 
  -6 -10  11        8.11       10.32      3.17 o 
  -5 -10  11       32.58       33.58      3.84 o 
  -4 -10  11        0.99        0.12      4.00 o 
  -3 -10  11        9.95       10.39      3.10 o 
  -2 -10  11       87.50       79.52      2.47 o 
  -1 -10  11       13.22        8.53      2.13 o 
   0 -10  11       14.19       13.06      3.31 o 
   1 -10  11       12.72       11.08      2.47 o 
   2 -10  11       42.56       43.25      3.13 o 
   3 -10  11       23.20       26.69      3.43 o 
   4 -10  11       13.12       14.46      3.62 o 
   5 -10  11        3.27       10.73      5.40 o 
   6 -10  11        0.85       -0.99      5.00 o 
   7 -10  11        1.33       11.29      5.21 o 
  -9  -9  11        0.52        3.28      4.58 o 
  -8  -9  11        0.86        1.20      5.16 o 
  -7  -9  11       32.07       38.32      5.89 o 
  -6  -9  11        2.05        5.31      3.39 o 
  -5  -9  11        6.94        4.37      3.28 o 
  -4  -9  11       19.21       17.09      3.28 o 
  -3  -9  11       20.09       18.45      3.14 o 
  -2  -9  11      135.92      127.69      2.57 o 
  -1  -9  11        7.48        5.72      2.06 o 
   0  -9  11        7.50        8.22      2.25 o 
   1  -9  11      244.73      218.89      6.33 o 
   2  -9  11       22.24       24.01      2.46 o 
   3  -9  11       21.83       20.91      3.51 o 
   4  -9  11        0.98        2.46      3.44 o 
   5  -9  11        7.89        9.18      4.68 o 
   6  -9  11        3.25        1.35      5.27 o 
   7  -9  11        8.50       17.46      5.36 o 
  -9  -8  11        4.81        5.65      5.00 o 
  -8  -8  11        1.88        1.91      5.77 o 
  -7  -8  11       11.83       15.62      4.45 o 
  -6  -8  11      127.89      127.46      5.99 o 
  -5  -8  11       61.87       64.32      3.49 o 
  -4  -8  11      197.70      192.67      9.36 o 
  -3  -8  11       53.90       46.26      2.74 o 
  -2  -8  11       37.83       38.64      1.76 o 
  -1  -8  11        1.99       -0.18      1.69 o 
   0  -8  11      228.35      204.68      4.55 o 
   1  -8  11      179.04      177.25      3.00 o 
   2  -8  11       48.40       45.23      2.49 o 
   3  -8  11       48.11       53.04      4.08 o 
   4  -8  11       11.43       15.57      4.08 o 
   5  -8  11       23.39       24.89      3.72 o 
   6  -8  11        0.83        1.34      4.98 o 
   7  -8  11        3.32       12.60      7.69 o 
  -9  -7  11        1.14        3.84      6.44 o 
  -8  -7  11       14.30       18.67      4.41 o 
  -7  -7  11       16.86       18.61      4.31 o 
  -6  -7  11       50.38       48.80      3.28 o 
  -5  -7  11        2.33        6.69      3.09 o 
  -4  -7  11       11.02       12.46      3.07 o 
  -3  -7  11       61.82       60.45      2.86 o 
  -2  -7  11     1040.78      994.77      6.03 o 
  -1  -7  11        1.28        0.67      1.80 o 
   0  -7  11       39.68       45.82      1.66 o 
   1  -7  11       98.13       80.43      1.76 o 
   2  -7  11        8.83       11.26      1.97 o 
   3  -7  11        1.29        0.95      2.36 o 
   4  -7  11        6.16        5.66      2.88 o 
   5  -7  11        0.49        3.92      3.48 o 
   6  -7  11        1.21        1.18      4.60 o 
   7  -7  11        8.27       13.27      5.92 o 
   8  -7  11        0.02       -0.69      7.04 o 
 -10  -6  11        0.40        0.48      4.45 o 
  -9  -6  11        4.62        6.23      6.71 o 
  -8  -6  11       40.10       39.03      4.88 o 
  -7  -6  11       52.23       55.16      4.34 o 
  -6  -6  11      120.63      123.33      3.60 o 
  -5  -6  11       21.63       12.72      2.90 o 
  -4  -6  11      459.11      431.89      3.80 o 
  -3  -6  11      188.98      183.10      3.22 o 
  -2  -6  11     2495.13     2459.39     12.88 o 
  -1  -6  11      115.78      117.25      2.13 o 
   0  -6  11      617.38      613.60      7.52 o 
   1  -6  11       57.62       61.19      1.81 o 
   2  -6  11       48.54       39.26      2.10 o 
   3  -6  11       39.93       37.09      2.27 o 
   4  -6  11       26.40       27.59      3.26 o 
   5  -6  11        7.78       10.33      3.36 o 
   6  -6  11        5.14        7.55      3.81 o 
   7  -6  11        3.43       15.44      7.52 o 
   8  -6  11        0.09        8.72      9.89 o 
 -10  -5  11        1.97       -6.23      6.32 o 
  -9  -5  11        3.58        3.43      3.90 o 
  -8  -5  11        1.88       -3.49      3.63 o 
  -7  -5  11        9.79        8.03      3.42 o 
  -6  -5  11       53.39       50.65      2.85 o 
  -5  -5  11       38.43       31.34      1.82 o 
  -4  -5  11      116.79      109.44      2.52 o 
  -3  -5  11       98.61       98.98      3.84 o 
  -2  -5  11      384.09      391.18      3.38 o 
  -1  -5  11      128.01      127.65      2.17 o 
   0  -5  11      279.96      264.96      4.55 o 
   1  -5  11       38.08       35.30      1.79 o 
   2  -5  11        0.34        3.79      1.68 o 
   3  -5  11        8.72       11.51      2.15 o 
   4  -5  11        6.27        5.21      2.75 o 
   5  -5  11       11.95       11.28      3.20 o 
   6  -5  11        1.85       -0.77      4.14 o 
   7  -5  11        3.49        0.41      4.02 o 
   8  -5  11        0.32       -5.75      5.75 o 
 -10  -4  11        2.59        0.80      3.99 o 
  -9  -4  11       12.67        8.96      4.06 o 
  -8  -4  11        3.32       -1.61      3.62 o 
  -7  -4  11       25.73       23.59      2.73 o 
  -6  -4  11      209.14      210.56      3.41 o 
  -5  -4  11       88.89       72.17      1.91 o 
  -4  -4  11      848.60      792.29     10.83 o 
  -3  -4  11       80.35       81.42      2.27 o 
  -2  -4  11      635.95      606.20      4.37 o 
  -1  -4  11      116.93      123.74      1.74 o 
   0  -4  11     2073.04     2119.61     10.65 o 
   1  -4  11       54.15       47.63      2.14 o 
   2  -4  11     1078.66     1034.44     11.89 o 
   3  -4  11        7.85        2.77      2.83 o 
   4  -4  11       97.56       77.20      2.63 o 
   5  -4  11       17.88       12.09      3.82 o 
   6  -4  11        3.56       -3.41      3.41 o 
   7  -4  11       13.64        7.25      3.81 o 
   8  -4  11        0.71       -1.15      5.20 o 
 -10  -3  11        1.87       -1.75      3.58 o 
  -9  -3  11        1.30        1.93      3.04 o 
  -8  -3  11       35.72       35.54      3.15 o 
  -7  -3  11       26.58       25.56      2.89 o 
  -6  -3  11        0.12        1.32      2.57 o 
  -5  -3  11      169.42      154.63      2.48 o 
  -4  -3  11      322.27      302.47      3.42 o 
  -3  -3  11      195.97      192.79      3.85 o 
  -2  -3  11      367.22      355.94      2.62 o 
  -1  -3  11      164.50      176.53      1.76 o 
   0  -3  11       32.72       40.75      1.51 o 
   1  -3  11        9.93       14.94      1.71 o 
   2  -3  11      245.35      236.19      4.52 o 
   3  -3  11       42.93       44.99      2.46 o 
   4  -3  11        5.95        5.80      2.08 o 
   5  -3  11        7.62        6.96      2.58 o 
   6  -3  11        3.26        0.72      3.22 o 
   7  -3  11        6.87        0.58      3.47 o 
   8  -3  11        0.21       -3.44      3.44 o 
 -10  -2  11        1.01       -1.01      3.05 o 
  -9  -2  11        7.86       11.71      3.40 o 
  -8  -2  11       33.66       37.07      3.05 o 
  -7  -2  11       30.35       29.56      2.76 o 
  -6  -2  11        5.33        5.76      2.56 o 
  -5  -2  11      154.91      143.73      3.11 o 
  -4  -2  11        5.47        7.07      2.03 o 
  -3  -2  11        9.45        7.46      3.49 o 
  -2  -2  11      581.34      616.29      4.51 o 
  -1  -2  11       71.54       66.66      1.69 o 
   0  -2  11       67.40       65.33      1.31 o 
   1  -2  11       20.44       18.16      1.71 o 
   2  -2  11       95.05       90.32      2.72 o 
   3  -2  11      966.28      916.94      8.93 o 
   4  -2  11       13.19       12.51      2.06 o 
   5  -2  11       20.11       23.41      2.30 o 
   6  -2  11        0.46       -1.28      3.08 o 
   7  -2  11        2.08       -0.67      3.40 o 
   8  -2  11        0.43       -3.56      3.56 o 
 -10  -1  11        0.16       -1.59      3.15 o 
  -9  -1  11       29.92       37.93      3.22 o 
  -8  -1  11        3.14        8.91      3.04 o 
  -7  -1  11       47.31       54.10      2.94 o 
  -6  -1  11       41.53       45.66      2.73 o 
  -5  -1  11       74.97       69.98      2.43 o 
  -4  -1  11       45.88       47.21      2.44 o 
  -3  -1  11      116.32      123.67      2.37 o 
  -2  -1  11      163.42      161.57      2.17 o 
  -1  -1  11      211.57      221.45      1.75 o 
   0  -1  11       69.68       71.18      1.74 o 
   1  -1  11      448.23      444.15      2.62 o 
   2  -1  11      533.95      539.62      4.24 o 
   3  -1  11      732.32      688.94      5.23 o 
   4  -1  11       39.30       36.11      1.74 o 
   5  -1  11       82.41       81.72      2.79 o 
   6  -1  11       22.28       30.22      3.19 o 
   7  -1  11        2.19        2.88      3.22 o 
   8  -1  11        1.80       -2.18      3.59 o 
 -10   0  11        0.35        6.15      3.92 o 
  -9   0  11        5.07       13.35      3.25 o 
  -8   0  11        2.19        5.64      2.93 o 
  -7   0  11       26.50       27.39      2.90 o 
  -6   0  11       20.42       26.79      2.96 o 
  -5   0  11       23.15       22.10      2.97 o 
  -4   0  11       26.01       33.61      2.79 o 
  -3   0  11       30.02       30.29      2.02 o 
  -2   0  11        0.48        2.25      1.78 o 
  -1   0  11      197.34      200.13      1.81 o 
   0   0  11        0.52        1.15      1.59 o 
   1   0  11      368.74      358.50      2.03 o 
   2   0  11      183.75      162.50      1.89 o 
   3   0  11      796.37      764.57      9.60 o 
   4   0  11        1.84        3.02      1.73 o 
   5   0  11       25.68       35.59      3.41 o 
   6   0  11        1.32        8.46      4.38 o 
   7   0  11       13.76       17.13      3.48 o 
   8   0  11        0.03        0.34      4.43 o 
 -10   1  11        0.17        2.85      4.08 o 
  -9   1  11       30.43       43.39      4.95 o 
  -8   1  11        3.20        8.34      3.79 o 
  -7   1  11       49.13       54.26      2.92 o 
  -6   1  11       41.91       51.66      5.84 o 
  -5   1  11       72.12       78.57      3.16 o 
  -4   1  11       44.11       51.28      2.81 o 
  -3   1  11      118.62      127.27      2.90 o 
  -2   1  11      168.41      167.25      2.15 o 
  -1   1  11      208.29      211.92      2.96 o 
   0   1  11       68.61       67.34      1.61 o 
   1   1  11      451.61      443.82      4.74 o 
   2   1  11      544.85      542.60      3.01 o 
   3   1  11      724.68      674.87     10.54 o 
   4   1  11       37.41       31.48      1.95 o 
   5   1  11       82.57       81.21      3.38 o 
   6   1  11       22.72       28.34      3.81 o 
   7   1  11        2.05       11.25      6.26 o 
   8   1  11        1.79        7.24      4.86 o 
 -10   2  11        0.92        7.49      5.70 o 
  -9   2  11        7.65       24.72      4.03 o 
  -8   2  11       33.60       34.69      3.51 o 
  -7   2  11       29.87       24.96      3.40 o 
  -6   2  11        6.64        4.23      3.04 o 
  -5   2  11      154.42      141.14      3.61 o 
  -4   2  11        4.63        4.24      3.34 o 
  -3   2  11        9.01       12.41      2.01 o 
  -2   2  11      583.78      614.30      5.66 o 
  -1   2  11       72.25       64.76      1.26 o 
   0   2  11       69.84       67.22      1.88 o 
   1   2  11       23.08       20.46      2.64 o 
   2   2  11       89.47       79.78      2.08 o 
   3   2  11      968.69      895.80      3.46 o 
   4   2  11       12.63       11.53      1.85 o 
   5   2  11       19.49       21.77      2.12 o 
   6   2  11        0.46        1.63      2.83 o 
   7   2  11        1.89       19.42      9.77 o 
   8   2  11        0.43        2.34      5.82 o 
 -10   3  11        1.89        7.42      8.21 o 
  -9   3  11        1.11        7.26      5.23 o 
  -8   3  11       35.37       31.63      3.67 o 
  -7   3  11       25.58       23.46      3.48 o 
  -6   3  11        0.24        1.96      3.12 o 
  -5   3  11      169.54      160.41      7.89 o 
  -4   3  11      325.04      314.89      4.29 o 
  -3   3  11      193.05      195.16      4.54 o 
  -2   3  11      358.37      344.78      2.38 o 
  -1   3  11      160.99      170.64      2.50 o 
   0   3  11       36.78       45.02      1.59 o 
   1   3  11        9.99        9.99      1.94 o 
   2   3  11      241.43      227.41      4.32 o 
   3   3  11       47.99       50.01      2.05 o 
   4   3  11        5.89        6.40      1.89 o 
   5   3  11        8.54        9.52      2.65 o 
   6   3  11        3.16        3.95      2.96 o 
   7   3  11        6.80        9.46      7.94 o 
   8   3  11        0.22        9.80      7.54 o 
 -10   4  11        2.58        3.79      5.57 o 
  -9   4  11       12.40       11.05      5.08 o 
  -8   4  11        3.58        2.32      5.10 o 
  -7   4  11       25.48       24.62      3.42 o 
  -6   4  11      206.24      203.56      3.99 o 
  -5   4  11       91.76       79.15      3.82 o 
  -4   4  11      850.35      793.46      6.18 o 
  -3   4  11       79.86       81.48      3.79 o 
  -2   4  11      651.85      633.62      5.39 o 
  -1   4  11      116.36      120.53      1.99 o 
   0   4  11     2059.15     2095.43     17.78 o 
   1   4  11       55.20       46.94      1.77 o 
   2   4  11     1073.55     1032.71      7.05 o 
   3   4  11        7.69        7.06      2.24 o 
   4   4  11       99.04       80.90      2.73 o 
   5   4  11       18.50       15.65      2.57 o 
   6   4  11        3.52        4.57      3.06 o 
   7   4  11       13.99       24.09      8.53 o 
   8   4  11        0.71       -0.22      8.11 o 
 -10   5  11        1.99        5.77      5.28 o 
  -9   5  11        3.59        7.90      5.08 o 
  -8   5  11        1.86        3.55      5.01 o 
  -7   5  11        9.66       11.95      2.86 o 
  -6   5  11       53.80       54.82      3.78 o 
  -5   5  11       38.09       29.38      3.19 o 
  -4   5  11      114.37      110.24      3.67 o 
  -3   5  11      100.48      105.14      3.06 o 
  -2   5  11      385.63      391.52      3.95 o 
  -1   5  11      129.25      129.28      2.08 o 
   0   5  11      275.88      248.67      2.63 o 
   1   5  11       39.78       36.37      3.40 o 
   2   5  11        0.42        4.10      3.39 o 
   3   5  11        9.15       10.68      2.26 o 
   4   5  11        6.28        3.67      2.54 o 
   5   5  11       11.73       13.65      2.79 o 
   6   5  11        1.79        3.65      2.89 o 
   7   5  11        3.58        6.20      6.33 o 
   8   5  11        0.34       -4.72      5.93 o 
  -9   6  11        4.99        6.31      5.44 o 
  -8   6  11       40.31       43.27      5.69 o 
  -7   6  11       53.47       52.84      3.98 o 
  -6   6  11      124.19      126.28      3.72 o 
  -5   6  11       20.18        9.92      3.28 o 
  -4   6  11      460.55      447.27      7.57 o 
  -3   6  11      190.38      186.85      3.30 o 
  -2   6  11     2470.51     2421.68     15.88 o 
  -1   6  11      115.19      122.43      2.51 o 
   0   6  11      628.38      608.18     10.32 o 
   1   6  11       58.47       64.60      3.21 o 
   2   6  11       53.88       47.84      3.79 o 
   3   6  11       40.27       35.34      2.46 o 
   4   6  11       25.71       23.01      2.36 o 
   5   6  11        7.33        7.65      2.66 o 
   6   6  11        5.28        4.63      2.76 o 
   7   6  11        3.27        9.60      4.91 o 
   8   6  11        0.08       11.62      9.13 o 
  -9   7  11        1.13        2.40      5.12 o 
  -8   7  11       13.99       16.80      5.20 o 
  -7   7  11       16.92       19.48      4.01 o 
  -6   7  11       49.85       51.47      3.63 o 
  -5   7  11        2.28        2.40      3.15 o 
  -4   7  11       10.84       13.68      3.16 o 
  -3   7  11       63.06       60.21      2.47 o 
  -2   7  11     1042.29      992.67      5.62 o 
  -1   7  11        1.11       -0.63      1.93 o 
   0   7  11       40.51       42.86      2.89 o 
   1   7  11      100.97       83.33      4.08 o 
   2   7  11        9.36       12.99      2.44 o 
   3   7  11        1.11        0.18      2.74 o 
   4   7  11        6.37        4.03      2.33 o 
   5   7  11        0.41        2.65      2.48 o 
   6   7  11        1.28        0.80      3.98 o 
   7   7  11        8.38       15.62      8.51 o 
   8   7  11        0.02        4.63      7.75 o 
  -9   8  11        4.70        6.62      5.33 o 
  -8   8  11        1.84        2.50      5.44 o 
  -7   8  11       10.92       16.44      4.07 o 
  -6   8  11      127.52      129.43      5.47 o 
  -5   8  11       62.60       63.92      3.60 o 
  -4   8  11      197.61      188.86      3.11 o 
  -3   8  11       54.54       42.31      3.18 o 
  -2   8  11       45.80       44.90      3.05 o 
  -1   8  11        1.89       -1.33      1.89 o 
   0   8  11      224.16      194.07      3.29 o 
   1   8  11      177.13      175.21      3.97 o 
   2   8  11       45.64       44.17      2.59 o 
   3   8  11       47.96       50.63      3.60 o 
   4   8  11       11.50        9.37      2.34 o 
   5   8  11       23.96       28.39      3.22 o 
   6   8  11        0.81        1.67      3.21 o 
   7   8  11        3.49       12.21      3.75 o 
   8   8  11        0.78        1.74      7.08 o 
  -9   9  11        0.51        0.35      4.90 o 
  -8   9  11        1.03        1.38      5.21 o 
  -7   9  11       32.09       33.57      4.50 o 
  -6   9  11        1.76        3.12      5.36 o 
  -5   9  11        7.23        6.03      3.21 o 
  -4   9  11       17.61       15.62      3.26 o 
  -3   9  11       19.70       18.80      3.15 o 
  -2   9  11      137.04      127.73      2.79 o 
  -1   9  11        8.33        6.76      2.22 o 
   0   9  11        8.02        7.71      2.65 o 
   1   9  11      240.64      204.37      3.52 o 
   2   9  11       22.80       24.06      2.56 o 
   3   9  11       21.54       20.63      2.65 o 
   4   9  11        0.84       -1.59      2.72 o 
   5   9  11        8.24        7.59      3.26 o 
   6   9  11        3.20        2.63      3.18 o 
   7   9  11        8.28       15.05      3.94 o 
  -8  10  11        1.31        3.48      5.55 o 
  -7  10  11        8.02       12.52      4.48 o 
  -6  10  11        8.31        9.90      5.90 o 
  -5  10  11       31.99       28.05      4.68 o 
  -4  10  11        0.76        0.31      3.14 o 
  -3  10  11        9.27        9.97      3.09 o 
  -2  10  11       86.16       77.32      2.62 o 
  -1  10  11       12.76        7.97      2.27 o 
   0  10  11       15.12       13.82      2.69 o 
   1  10  11       13.21        9.95      2.39 o 
   2  10  11       42.49       43.69      3.44 o 
   3  10  11       23.14       27.26      3.60 o 
   4  10  11       13.04       10.46      3.15 o 
   5  10  11        3.14       10.25      3.07 o 
   6  10  11        0.84       -0.84      3.22 o 
   7  10  11        1.31       10.12      5.34 o 
  -8  11  11        4.05        4.96      4.29 o 
  -7  11  11       32.98       29.62      4.63 o 
  -6  11  11       20.45       22.78      4.16 o 
  -5  11  11        4.51        2.55      6.99 o 
  -4  11  11       87.59       75.13      5.11 o 
  -3  11  11       11.59        9.22      3.12 o 
  -2  11  11       17.65       17.27      2.98 o 
  -1  11  11        8.22        2.35      2.59 o 
   0  11  11       13.76       13.28      2.75 o 
   1  11  11       46.81       44.77      3.09 o 
   2  11  11       55.74       51.44      3.17 o 
   3  11  11       34.97       27.33      3.51 o 
   4  11  11        9.80        7.28      2.96 o 
   5  11  11       45.06       44.81      3.59 o 
   6  11  11        0.50        2.16      5.46 o 
   7  11  11        1.45        6.59      4.56 o 
  -8  12  11        2.60        1.72      4.61 o 
  -7  12  11       13.31       15.84      4.74 o 
  -6  12  11       19.47       31.43      8.32 o 
  -5  12  11       14.64       20.14     11.47 o 
  -4  12  11        2.39        5.47      4.60 o 
  -3  12  11        6.55        4.40      2.94 o 
  -2  12  11        0.20       -0.85      2.88 o 
  -1  12  11       11.85        6.96      2.64 o 
   0  12  11        3.32        2.99      2.43 o 
   1  12  11        8.03        7.85      2.46 o 
   2  12  11        2.32        1.24      3.03 o 
   3  12  11        7.64       12.54      3.62 o 
   4  12  11       25.67       25.02      3.55 o 
   5  12  11        5.28       10.21      4.17 o 
   6  12  11        0.10        1.95      4.59 o 
  -8  13  11        0.59        4.48      7.42 o 
  -7  13  11        1.39        1.27      4.71 o 
  -6  13  11        3.99        6.00      5.24 o 
  -5  13  11       12.20       14.32      8.69 o 
  -4  13  11       11.57       11.47      6.26 o 
  -3  13  11        2.18       -0.87      3.10 o 
  -2  13  11       12.60       15.02      2.94 o 
  -1  13  11       22.68       20.78      3.07 o 
   0  13  11       33.58       34.73      3.08 o 
   1  13  11       32.59       32.69      3.12 o 
   2  13  11       32.56       35.78      4.01 o 
   3  13  11       11.27        9.56      5.08 o 
   4  13  11        2.93        6.94      5.25 o 
   5  13  11        3.29        6.62      4.63 o 
   6  13  11        0.22       -4.98      4.98 o 
  -7  14  11       14.09       11.82      4.40 o 
  -6  14  11       12.25       21.16      5.37 o 
  -5  14  11        0.03        7.74      9.43 o 
  -4  14  11       15.37       14.73     12.76 o 
  -3  14  11        9.87        4.63      4.54 o 
  -2  14  11        1.83        1.86      4.28 o 
  -1  14  11        5.76        4.83      2.92 o 
   0  14  11       18.37       23.56      3.06 o 
   1  14  11        0.42       -1.86      3.73 o 
   2  14  11       13.09        6.34      4.90 o 
   3  14  11        9.06        9.86      8.20 o 
   4  14  11        0.93        4.23      6.97 o 
   5  14  11        0.55        5.45      5.98 o 
  -6  15  11        3.10        9.09      7.37 o 
  -5  15  11        1.62        2.28      3.83 o 
  -4  15  11        3.20       26.21     10.53 o 
  -3  15  11        5.05       -9.56     10.83 o 
  -2  15  11        8.13        5.83      4.52 o 
  -1  15  11        3.24       -1.10      3.80 o 
   0  15  11        0.74        3.43      3.97 o 
   1  15  11        1.11       -0.62      5.45 o 
   2  15  11        6.64        0.38      5.56 o 
   3  15  11        5.18        9.30      7.68 o 
   4  15  11        0.21        7.08      6.51 o 
  -6  16  11        0.79       -6.57      7.26 o 
  -5  16  11        2.22       17.35     10.65 o 
  -4  16  11       10.95       26.49     10.47 o 
  -3  16  11       16.25        3.49      9.73 o 
  -2  16  11       79.56       85.31     10.89 o 
  -1  16  11        5.30       -2.66      3.64 o 
   0  16  11       21.75       25.49      4.47 o 
   1  16  11        0.97       -3.52      8.78 o 
   2  16  11        5.37        0.37      5.76 o 
   3  16  11        5.86        6.32      7.77 o 
  -4  17  11        4.28       -1.63     10.70 o 
  -3  17  11        0.88        0.93     11.15 o 
  -2  17  11       13.41       10.65      9.97 o 
  -1  17  11        0.05       -2.94      4.33 o 
   0  17  11        0.51       -3.13      3.89 o 
   1  17  11        0.05       -3.62      3.62 o 
   2  17  11        0.04       -3.49      3.93 o 
  -2  18  11        3.74       -5.58      5.58 o 
  -1  18  11        1.21        1.53      5.78 o 
   0  18  11        1.61       -0.55      3.60 o 
   1  18  11        4.53       -0.54      4.18 o 
  -1 -18  12        1.60        4.26      4.26 o 
   0 -18  12        3.40        3.81      4.32 o 
   1 -18  12        0.27       -3.27      5.11 o 
  -4 -17  12        0.49        3.72      7.51 o 
  -3 -17  12        2.26        5.70      6.95 o 
  -2 -17  12        0.02        5.78      4.89 o 
  -1 -17  12        5.46        8.77      4.16 o 
   0 -17  12        1.13        2.79      3.47 o 
   1 -17  12        0.80        1.31      3.33 o 
   2 -17  12        0.82        2.95      4.40 o 
  -6 -16  12        1.51       -0.50      4.56 o 
  -5 -16  12        0.67       -1.49      5.18 o 
  -4 -16  12        4.04        6.28      8.41 o 
  -3 -16  12        3.84       -1.08      8.21 o 
  -2 -16  12        7.39       12.71      3.54 o 
  -1 -16  12        5.00        7.77      3.22 o 
   0 -16  12        6.43        7.55      3.41 o 
   1 -16  12        1.37        3.41      4.26 o 
   2 -16  12        2.29        3.27      4.00 o 
   3 -16  12        1.82        0.55      4.87 o 
  -6 -15  12        0.98        4.06      3.80 o 
  -5 -15  12        5.97        5.60      4.00 o 
  -4 -15  12        1.71        2.49      4.54 o 
  -3 -15  12       15.59       18.87      4.65 o 
  -2 -15  12       22.60       22.93      3.18 o 
  -1 -15  12       15.73       22.25      3.34 o 
   0 -15  12       17.10       15.83      3.52 o 
   1 -15  12        4.95        2.63      3.71 o 
   2 -15  12        9.18       11.69      4.37 o 
   3 -15  12        5.16        5.16      5.15 o 
   4 -15  12        0.96        1.86      4.79 o 
  -7 -14  12        4.05        3.59      4.54 o 
  -6 -14  12        7.63        7.60      4.06 o 
  -5 -14  12        2.09        2.00      3.85 o 
  -4 -14  12       12.90       14.31      3.82 o 
  -3 -14  12        0.95        2.41      4.68 o 
  -2 -14  12       20.98       26.82      3.46 o 
  -1 -14  12        7.92        8.98      3.22 o 
   0 -14  12        2.54        4.76      3.45 o 
   1 -14  12        5.42        8.54      4.08 o 
   2 -14  12        4.14        7.64      4.18 o 
   3 -14  12        3.80        4.28      3.72 o 
   4 -14  12       11.96       13.03      5.10 o 
   5 -14  12        2.43        6.74      7.09 o 
  -7 -13  12        6.20        4.45      4.28 o 
  -6 -13  12        5.28        7.59      3.93 o 
  -5 -13  12       47.25       55.53      3.99 o 
  -4 -13  12       44.62       49.93      3.83 o 
  -3 -13  12        2.02        2.23      2.84 o 
  -2 -13  12       32.99       34.36      3.25 o 
  -1 -13  12        5.31        6.12      3.17 o 
   0 -13  12       41.32       36.65      3.91 o 
   1 -13  12        0.09       -3.43      3.93 o 
   2 -13  12       16.41       11.70      3.90 o 
   3 -13  12        8.99        5.43      3.86 o 
   4 -13  12        2.17        1.83      4.42 o 
   5 -13  12        0.32        0.46      4.25 o 
  -8 -12  12        0.30        4.40      5.44 o 
  -7 -12  12       26.39       28.02      4.18 o 
  -6 -12  12        3.05        5.84      3.63 o 
  -5 -12  12        5.97       12.80      4.06 o 
  -4 -12  12        5.79        8.92      3.63 o 
  -3 -12  12        6.60        6.30      2.66 o 
  -2 -12  12        0.69        1.13      2.46 o 
  -1 -12  12        5.16        1.39      2.97 o 
   0 -12  12       33.01       34.98      3.69 o 
   1 -12  12       19.81       18.74      3.68 o 
   2 -12  12       13.00       20.08      4.55 o 
   3 -12  12        6.31        3.86      4.41 o 
   4 -12  12        1.81       -2.22      4.99 o 
   5 -12  12        8.35        3.87      4.58 o 
   6 -12  12        0.40       -3.03      9.57 o 
  -8 -11  12        6.97        4.69      5.25 o 
  -7 -11  12        1.70       10.30      4.07 o 
  -6 -11  12       45.92       52.55      3.90 o 
  -5 -11  12        1.59        3.84      3.53 o 
  -4 -11  12       78.72       89.93      4.77 o 
  -3 -11  12        0.71        3.68      3.22 o 
  -2 -11  12      231.23      237.91      3.16 o 
  -1 -11  12        1.60       -0.68      2.87 o 
   0 -11  12      100.13      105.22      4.18 o 
   1 -11  12        5.40        1.79      3.53 o 
   2 -11  12       13.86       15.91      3.80 o 
   3 -11  12       23.11       19.35      3.48 o 
   4 -11  12       12.15        6.72      4.07 o 
   5 -11  12        9.30        6.01      5.47 o 
   6 -11  12        0.44        3.14      5.28 o 
  -8 -10  12        0.07        5.04      5.67 o 
  -7 -10  12       51.10       60.18      7.59 o 
  -6 -10  12        7.64        5.67      3.45 o 
  -5 -10  12        7.76        5.63      3.57 o 
  -4 -10  12      124.36      134.09      4.74 o 
  -3 -10  12       16.44       13.11      2.56 o 
  -2 -10  12      141.14      152.99      4.05 o 
  -1 -10  12        4.69        5.64      2.20 o 
   0 -10  12       50.81       57.63      3.54 o 
   1 -10  12        0.09        0.62      2.51 o 
   2 -10  12       56.85       60.08      3.77 o 
   3 -10  12       11.40        9.45      3.15 o 
   4 -10  12        8.73       14.57      3.90 o 
   5 -10  12       16.21       22.66      5.43 o 
   6 -10  12        0.02        3.13      4.88 o 
  -9  -9  12        1.36       11.05      5.94 o 
  -8  -9  12       13.05       16.63      5.45 o 
  -7  -9  12       11.74       14.07      4.81 o 
  -6  -9  12       29.11       30.45      3.48 o 
  -5  -9  12       27.89       25.12      3.30 o 
  -4  -9  12      112.80      105.63      6.80 o 
  -3  -9  12       21.60       20.61      2.59 o 
  -2  -9  12       10.85       10.57      2.28 o 
  -1  -9  12      115.46      106.80      3.63 o 
   0  -9  12       49.68       51.38      2.56 o 
   1  -9  12       10.29        8.92      2.58 o 
   2  -9  12       12.61       16.75      3.35 o 
   3  -9  12       21.19       22.18      3.07 o 
   4  -9  12        9.16        8.11      3.59 o 
   5  -9  12        6.03       11.82      5.04 o 
   6  -9  12        0.40        0.42      5.58 o 
   7  -9  12        5.62       15.01      5.29 o 
  -9  -8  12        4.83        6.35      5.33 o 
  -8  -8  12        0.42       -1.19      3.53 o 
  -7  -8  12       32.26       33.48      4.40 o 
  -6  -8  12        7.17        8.45      3.14 o 
  -5  -8  12       56.25       47.25      3.42 o 
  -4  -8  12       30.69       26.02      3.29 o 
  -3  -8  12        7.27        3.52      2.69 o 
  -2  -8  12       24.84       27.76      1.75 o 
  -1  -8  12       24.59       20.98      1.81 o 
   0  -8  12      350.33      356.28      4.08 o 
   1  -8  12       35.66       32.34      2.75 o 
   2  -8  12       68.67       71.88      2.95 o 
   3  -8  12       14.13        8.23      2.94 o 
   4  -8  12        6.32        6.78      4.70 o 
   5  -8  12       15.86       21.14      4.90 o 
   6  -8  12        1.26        2.56      4.94 o 
   7  -8  12        3.59       13.15      6.54 o 
  -9  -7  12        6.60       13.71      5.29 o 
  -8  -7  12        4.91        4.89      4.61 o 
  -7  -7  12       15.94       22.09      4.55 o 
  -6  -7  12        4.24        5.57      3.12 o 
  -5  -7  12       21.36       17.06      3.18 o 
  -4  -7  12       30.23       30.88      3.19 o 
  -3  -7  12      190.92      173.23      3.29 o 
  -2  -7  12      211.08      204.65      2.44 o 
  -1  -7  12      763.35      734.57      3.53 o 
   0  -7  12      283.35      289.49      3.67 o 
   1  -7  12        9.97        9.86      2.07 o 
   2  -7  12       28.98       30.10      2.15 o 
   3  -7  12       69.41       70.24      2.72 o 
   4  -7  12        7.55        7.50      2.82 o 
   5  -7  12       10.68       11.94      3.40 o 
   6  -7  12        3.19        5.46      4.45 o 
   7  -7  12        0.62        9.23      7.18 o 
  -9  -6  12        1.53       10.64      6.01 o 
  -8  -6  12        4.04        6.54      6.66 o 
  -7  -6  12        9.86       15.17      4.49 o 
  -6  -6  12       47.34       43.23      3.12 o 
  -5  -6  12        4.92        6.09      3.09 o 
  -4  -6  12       34.30       35.10      2.24 o 
  -3  -6  12       55.76       48.52      1.88 o 
  -2  -6  12      292.64      276.57      2.85 o 
  -1  -6  12        5.29        4.16      1.56 o 
   0  -6  12      215.77      219.95      2.94 o 
   1  -6  12       38.86       33.82      1.61 o 
   2  -6  12      107.02      105.47      2.45 o 
   3  -6  12       12.36       11.35      2.37 o 
   4  -6  12       25.92       24.51      2.45 o 
   5  -6  12       13.59       18.97      3.68 o 
   6  -6  12        6.16        4.98      3.58 o 
   7  -6  12        1.36        8.32      5.21 o 
 -10  -5  12        1.62       -0.50      6.43 o 
  -9  -5  12        1.75       -0.13      4.50 o 
  -8  -5  12        0.06       -5.54      5.54 o 
  -7  -5  12       24.57       15.78      3.57 o 
  -6  -5  12       30.62       22.92      3.03 o 
  -5  -5  12      108.23      112.96      3.43 o 
  -4  -5  12       30.00       25.82      2.24 o 
  -3  -5  12        5.63        5.12      2.80 o 
  -2  -5  12       38.60       55.98      1.77 o 
  -1  -5  12       40.13       41.01      1.43 o 
   0  -5  12      183.24      163.31      2.21 o 
   1  -5  12       27.08       23.71      1.68 o 
   2  -5  12        1.15        6.40      1.72 o 
   3  -5  12       72.86       69.80      2.44 o 
   4  -5  12        9.74       11.88      2.45 o 
   5  -5  12       23.33       22.41      2.89 o 
   6  -5  12        0.09       -0.79      3.26 o 
   7  -5  12        3.42        2.02      3.88 o 
   8  -5  12        0.39        0.74      5.56 o 
 -10  -4  12        2.03        0.98      4.06 o 
  -9  -4  12        7.07        3.70      3.77 o 
  -8  -4  12        8.78        2.25      3.98 o 
  -7  -4  12        6.51        5.73      2.66 o 
  -6  -4  12       40.69       34.79      2.24 o 
  -5  -4  12       17.04       11.18      2.26 o 
  -4  -4  12       10.44       11.75      2.33 o 
  -3  -4  12      607.15      590.54      3.52 o 
  -2  -4  12        8.28       13.25      1.45 o 
  -1  -4  12       46.05       40.82      1.54 o 
   0  -4  12      417.53      427.33      3.87 o 
   1  -4  12      149.42      141.11      2.26 o 
   2  -4  12      313.29      315.40      5.88 o 
   3  -4  12       45.62       39.85      2.26 o 
   4  -4  12       30.91       25.72      2.27 o 
   5  -4  12        7.73        5.39      2.28 o 
   6  -4  12        2.98        0.09      3.40 o 
   7  -4  12        2.43       -4.32      4.46 o 
   8  -4  12        0.36       -4.55      4.55 o 
 -10  -3  12        0.56       -3.85      3.85 o 
  -9  -3  12       18.37       16.28      3.88 o 
  -8  -3  12        0.49       -0.51      2.91 o 
  -7  -3  12       97.63       96.36      3.10 o 
  -6  -3  12       57.26       42.93      2.32 o 
  -5  -3  12       71.14       74.48      2.44 o 
  -4  -3  12      282.28      272.00      3.83 o 
  -3  -3  12      797.08      781.70      4.31 o 
  -2  -3  12     1762.01     1667.99      5.35 o 
  -1  -3  12       44.38       44.90      1.50 o 
   0  -3  12      851.07      813.77      5.23 o 
   1  -3  12      263.12      252.17      2.34 o 
   2  -3  12      251.69      237.30      4.59 o 
   3  -3  12      190.38      183.30      3.18 o 
   4  -3  12      128.93      116.21      2.81 o 
   5  -3  12       28.60       26.74      2.44 o 
   6  -3  12       30.35       30.49      3.37 o 
   7  -3  12        8.79        3.34      3.48 o 
   8  -3  12        0.04       -3.54      3.54 o 
 -10  -2  12        2.52       -0.96      3.56 o 
  -9  -2  12        7.07       13.35      3.24 o 
  -8  -2  12        1.94        4.15      3.12 o 
  -7  -2  12        0.50        3.86      2.79 o 
  -6  -2  12       73.82       66.30      2.86 o 
  -5  -2  12      116.66       98.00      2.34 o 
  -4  -2  12      110.59      105.01      2.72 o 
  -3  -2  12       24.84       28.28      2.86 o 
  -2  -2  12      517.58      482.92      2.53 o 
  -1  -2  12      109.61      105.95      1.62 o 
   0  -2  12      139.70      117.53      1.51 o 
   1  -2  12      197.24      174.92      2.44 o 
   2  -2  12      135.25      122.21      2.42 o 
   3  -2  12       59.00       58.57      1.76 o 
   4  -2  12        3.32        3.01      2.05 o 
   5  -2  12       44.13       44.12      2.37 o 
   6  -2  12       26.97       32.18      3.34 o 
   7  -2  12        0.67        0.05      3.52 o 
   8  -2  12        0.86       -4.36      4.36 o 
 -10  -1  12        0.25       -0.85      3.53 o 
  -9  -1  12       19.25       20.51      3.15 o 
  -8  -1  12       53.09       52.84      3.30 o 
  -7  -1  12       10.16       12.41      2.81 o 
  -6  -1  12       72.81       75.60      2.86 o 
  -5  -1  12      198.95      179.28      2.83 o 
  -4  -1  12      417.68      399.68      3.47 o 
  -3  -1  12      279.28      280.34      3.72 o 
  -2  -1  12      838.96      862.35     11.63 o 
  -1  -1  12       91.56       95.94      1.14 o 
   0  -1  12      627.78      642.69      6.16 o 
   1  -1  12       10.14       19.70      3.85 o 
   2  -1  12      313.40      302.39      2.80 o 
   3  -1  12      169.55      155.46      2.09 o 
   4  -1  12       31.40       30.94      2.07 o 
   5  -1  12        9.98       13.55      2.52 o 
   6  -1  12        0.52        2.53      3.10 o 
   7  -1  12        5.88        8.48      3.56 o 
   8  -1  12        0.56       -3.73      3.73 o 
 -10   0  12        0.02        0.80      3.36 o 
  -9   0  12        1.76        8.31      3.32 o 
  -8   0  12        8.45        9.98      2.98 o 
  -7   0  12       91.22       90.37      3.16 o 
  -6   0  12       26.15       25.25      3.25 o 
  -5   0  12       51.69       45.76      3.12 o 
  -4   0  12       54.61       50.06      2.48 o 
  -3   0  12        3.18        1.21      2.06 o 
  -2   0  12     1172.91     1151.69      6.86 o 
  -1   0  12        2.10        2.92      1.05 o 
   0   0  12      806.08      738.81      6.14 o 
   1   0  12       56.04       62.18      4.24 o 
   2   0  12        8.59        9.80      2.76 o 
   3   0  12       54.28       40.99      1.73 o 
   4   0  12      149.71      145.31      4.33 o 
   5   0  12        7.04       15.98      3.48 o 
   6   0  12       19.89       24.10      4.46 o 
   7   0  12        3.63        3.49      3.42 o 
   8   0  12        0.29        3.22      5.29 o 
 -10   1  12        0.26       -0.88      3.89 o 
  -9   1  12       18.35       26.53      3.39 o 
  -8   1  12       54.33       56.36      4.76 o 
  -7   1  12       10.22       14.62      2.86 o 
  -6   1  12       71.42       79.10      5.47 o 
  -5   1  12      203.21      183.99      3.55 o 
  -4   1  12      419.73      401.67      6.44 o 
  -3   1  12      280.17      281.46      2.80 o 
  -2   1  12      858.07      879.84      5.42 o 
  -1   1  12       92.33      100.56      2.22 o 
   0   1  12      637.78      642.63      8.14 o 
   1   1  12        9.56       14.66      1.54 o 
   2   1  12      316.86      305.55      4.63 o 
   3   1  12      172.69      157.88      2.14 o 
   4   1  12       34.75       32.09      2.87 o 
   5   1  12       10.22       13.51      2.17 o 
   6   1  12        0.51        9.74      5.47 o 
   7   1  12        6.30       21.63      5.84 o 
   8   1  12        0.56        6.23      4.30 o 
 -10   2  12        2.50        7.32      4.63 o 
  -9   2  12        6.88       26.44      4.81 o 
  -8   2  12        1.94        6.02      3.95 o 
  -7   2  12        0.63        2.19      3.36 o 
  -6   2  12       72.89       63.23      4.31 o 
  -5   2  12      115.27      105.07      4.42 o 
  -4   2  12      109.43      111.17      5.64 o 
  -3   2  12       24.62       30.08      2.07 o 
  -2   2  12      521.68      484.20      3.31 o 
  -1   2  12      110.97      107.88      1.74 o 
   0   2  12      137.11      113.51      1.87 o 
   1   2  12      199.25      172.78      3.44 o 
   2   2  12      132.22      116.82      3.71 o 
   3   2  12       59.07       60.96      2.10 o 
   4   2  12        2.67        4.23      2.20 o 
   5   2  12       44.85       40.31      3.09 o 
   6   2  12       27.41       27.85      4.76 o 
   7   2  12        0.60       23.01      5.68 o 
   8   2  12        0.89       12.97      5.30 o 
 -10   3  12        0.51       -0.05      5.08 o 
  -9   3  12       18.86       29.10      5.05 o 
  -8   3  12        0.35       -1.71      3.52 o 
  -7   3  12       98.26       97.27      3.86 o 
  -6   3  12       57.29       40.79      3.47 o 
  -5   3  12       70.46       75.17      3.46 o 
  -4   3  12      279.47      267.29      9.52 o 
  -3   3  12      806.23      787.56      7.06 o 
  -2   3  12     1760.23     1660.08      6.14 o 
  -1   3  12       44.24       43.22      1.65 o 
   0   3  12      850.11      813.19      4.57 o 
   1   3  12      262.69      243.44      8.93 o 
   2   3  12      246.42      225.36      6.77 o 
   3   3  12      188.01      177.38      2.97 o 
   4   3  12      126.63      105.60      2.83 o 
   5   3  12       27.95       27.79      3.26 o 
   6   3  12       30.23       32.06      3.34 o 
   7   3  12        8.58       11.06      7.12 o 
   8   3  12        0.04        9.72      5.29 o 
 -10   4  12        2.09        9.24      6.97 o 
  -9   4  12        7.21       13.33      6.56 o 
  -8   4  12        8.40        9.86      3.83 o 
  -7   4  12        6.53        5.56      3.40 o 
  -6   4  12       40.38       34.92      3.55 o 
  -5   4  12       16.51       14.29      3.20 o 
  -4   4  12       10.29        9.15      3.31 o 
  -3   4  12      605.49      589.51     10.78 o 
  -2   4  12        8.13       10.37      2.07 o 
  -1   4  12       44.36       38.88      1.97 o 
   0   4  12      419.96      425.76      3.77 o 
   1   4  12      147.45      134.69      2.41 o 
   2   4  12      316.79      315.24      5.14 o 
   3   4  12       45.27       37.92      2.40 o 
   4   4  12       31.30       26.97      2.82 o 
   5   4  12        8.01        8.46      2.53 o 
   6   4  12        2.75        5.64      3.31 o 
   7   4  12        2.40       11.39      5.39 o 
   8   4  12        0.34        0.22      6.00 o 
 -10   5  12        1.57        0.90      5.84 o 
  -9   5  12        1.70        1.81      5.62 o 
  -8   5  12        0.06       -3.04      5.06 o 
  -7   5  12       24.72       24.57      3.11 o 
  -6   5  12       30.53       25.80      3.47 o 
  -5   5  12      109.28      113.23      3.68 o 
  -4   5  12       30.77       26.68      3.38 o 
  -3   5  12        4.30        0.61      2.79 o 
  -2   5  12       38.09       59.36      2.90 o 
  -1   5  12       40.61       43.28      2.01 o 
   0   5  12      179.68      156.29      2.64 o 
   1   5  12       26.52       23.49      3.13 o 
   2   5  12        0.77        9.30      3.69 o 
   3   5  12       72.86       67.11      2.60 o 
   4   5  12        9.63        6.67      2.35 o 
   5   5  12       23.75       25.88      2.75 o 
   6   5  12        0.10        0.74      3.42 o 
   7   5  12        3.53       11.71      7.68 o 
   8   5  12        0.39       11.75      8.34 o 
  -9   6  12        1.56        7.11      5.21 o 
  -8   6  12        4.17        5.31      4.95 o 
  -7   6  12        9.72       10.08      4.11 o 
  -6   6  12       48.08       38.83      3.45 o 
  -5   6  12        4.59        7.32      3.30 o 
  -4   6  12       34.18       35.25      3.35 o 
  -3   6  12       56.96       52.36      2.85 o 
  -2   6  12      294.57      274.87      3.49 o 
  -1   6  12        5.47        2.79      1.98 o 
   0   6  12      215.39      215.06      7.79 o 
   1   6  12       40.17       35.10      3.15 o 
   2   6  12      104.28      103.49      3.52 o 
   3   6  12       13.39        9.55      2.49 o 
   4   6  12       25.64       24.16      2.39 o 
   5   6  12       13.05       12.22      2.58 o 
   6   6  12        6.19        2.30      2.97 o 
   7   6  12        1.45       10.53      7.08 o 
  -9   7  12        6.56       13.86      5.13 o 
  -8   7  12        4.95        1.47      5.41 o 
  -7   7  12       14.81       18.38      4.00 o 
  -6   7  12        3.90        3.89      3.30 o 
  -5   7  12       20.35       15.17      3.53 o 
  -4   7  12       31.10       36.81      3.38 o 
  -3   7  12      189.85      164.61      3.74 o 
  -2   7  12      210.18      205.83      2.89 o 
  -1   7  12      759.18      725.22      7.63 o 
   0   7  12      282.53      283.01      6.85 o 
   1   7  12       10.86        7.33      2.97 o 
   2   7  12       28.76       29.62      2.66 o 
   3   7  12       69.14       66.36      2.76 o 
   4   7  12        7.75        7.40      2.38 o 
   5   7  12       10.57       10.00      2.53 o 
   6   7  12        3.19        4.00      3.08 o 
   7   7  12        0.72        5.43      4.63 o 
  -9   8  12        4.85       10.00      4.73 o 
  -8   8  12        0.38        0.57      4.82 o 
  -7   8  12       32.56       34.45      4.61 o 
  -6   8  12        6.93        3.45      4.69 o 
  -5   8  12       56.35       52.21      3.56 o 
  -4   8  12       31.37       29.57      3.37 o 
  -3   8  12        7.29        4.49      3.10 o 
  -2   8  12       24.87       25.17      2.48 o 
  -1   8  12       24.36       20.36      2.32 o 
   0   8  12      352.93      343.62      6.57 o 
   1   8  12       34.28       25.41      3.06 o 
   2   8  12       70.22       72.90      2.86 o 
   3   8  12       13.85       10.53      2.89 o 
   4   8  12        6.20        4.35      2.37 o 
   5   8  12       16.27       17.77      3.01 o 
   6   8  12        1.22        5.18      2.97 o 
   7   8  12        3.45       11.00      5.18 o 
  -9   9  12        1.43        6.67      5.17 o 
  -8   9  12       13.04       12.15      5.13 o 
  -7   9  12       11.98       16.23      4.53 o 
  -6   9  12       29.59       35.65      5.61 o 
  -5   9  12       27.21       24.47      3.55 o 
  -4   9  12      111.26      102.09      3.75 o 
  -3   9  12       22.86       22.83      3.26 o 
  -2   9  12        9.86        8.04      2.41 o 
  -1   9  12      117.28      105.40      3.96 o 
   0   9  12       52.33       51.38      2.94 o 
   1   9  12       10.04        7.41      2.82 o 
   2   9  12       13.40       14.10      2.69 o 
   3   9  12       22.02       23.28      2.80 o 
   4   9  12        9.44        5.21      3.11 o 
   5   9  12        6.29        7.15      3.09 o 
   6   9  12        0.44        0.84      3.05 o 
   7   9  12        5.65       12.61      4.24 o 
  -8  10  12        0.09        2.51      4.96 o 
  -7  10  12       51.02       59.59      5.04 o 
  -6  10  12        7.53        4.15      5.70 o 
  -5  10  12        7.75        4.37      5.13 o 
  -4  10  12      123.62      120.74      3.21 o 
  -3  10  12       16.56       12.77      3.20 o 
  -2  10  12      140.54      146.65      4.29 o 
  -1  10  12        4.89        4.55      2.36 o 
   0  10  12       48.60       55.00      3.06 o 
   1  10  12        0.04       -0.39      2.49 o 
   2  10  12       56.16       61.73      3.69 o 
   3  10  12       11.42       14.79      4.31 o 
   4  10  12        8.94        9.17      3.11 o 
   5  10  12       15.81       19.76      3.46 o 
   6  10  12        0.02        0.84      3.20 o 
   7  10  12        1.70       10.35      4.99 o 
  -8  11  12        7.05        5.61      4.98 o 
  -7  11  12        1.52        6.99      4.53 o 
  -6  11  12       45.71       48.46      5.55 o 
  -5  11  12        1.38       -2.60      5.39 o 
  -4  11  12       79.83       81.40      3.84 o 
  -3  11  12        0.64       -1.53      3.10 o 
  -2  11  12      231.58      219.95      4.12 o 
  -1  11  12        1.71       -0.91      2.34 o 
   0  11  12       97.69       99.12      3.25 o 
   1  11  12        5.80        1.84      2.62 o 
   2  11  12       13.33        8.13      3.37 o 
   3  11  12       23.26       18.65      3.71 o 
   4  11  12       11.81        6.39      3.28 o 
   5  11  12        9.18        7.81      3.06 o 
   6  11  12        0.41        3.97      5.52 o 
  -8  12  12        0.32        4.86      5.49 o 
  -7  12  12       26.20       29.73      4.89 o 
  -6  12  12        3.05        3.30      4.51 o 
  -5  12  12        5.87        2.04      4.84 o 
  -4  12  12        6.20        4.58      3.50 o 
  -3  12  12        6.62        6.40      3.26 o 
  -2  12  12        0.96        0.54      2.96 o 
  -1  12  12        5.02        3.21      2.70 o 
   0  12  12       33.43       35.30      2.64 o 
   1  12  12       20.17       23.49      3.41 o 
   2  12  12       13.07       18.49      3.64 o 
   3  12  12        6.32        8.48      3.73 o 
   4  12  12        1.76       -1.73      3.81 o 
   5  12  12        8.44        7.38      3.95 o 
   6  12  12        0.41        6.04      4.49 o 
  -8  13  12       11.50       11.75     10.10 o 
  -7  13  12        6.08        5.59      4.26 o 
  -6  13  12        5.17        3.24      4.01 o 
  -5  13  12       47.25       49.37      4.04 o 
  -4  13  12       44.37       44.13      3.88 o 
  -3  13  12        2.13        0.98      3.36 o 
  -2  13  12       34.84       31.64      3.35 o 
  -1  13  12        5.38        2.92      3.62 o 
   0  13  12       41.27       35.92      2.70 o 
   1  13  12        0.08       -2.19      3.26 o 
   2  13  12       16.05        9.55      3.85 o 
   3  13  12        8.48        7.15      8.37 o 
   4  13  12        2.21        3.42      4.53 o 
   5  13  12        0.31        7.31      6.48 o 
  -7  14  12        4.10        0.92      5.02 o 
  -6  14  12        7.49        4.70      4.09 o 
  -5  14  12        2.08        2.23      4.09 o 
  -4  14  12       13.04       10.93      3.32 o 
  -3  14  12        0.96        0.37      4.38 o 
  -2  14  12       21.11       22.47      6.14 o 
  -1  14  12        8.20        7.38      3.04 o 
   0  14  12        2.56        6.26      3.19 o 
   1  14  12        5.28        3.26      4.00 o 
   2  14  12        4.10        3.21      5.19 o 
   3  14  12        3.93        6.69      5.23 o 
   4  14  12       12.02       18.73      5.96 o 
   5  14  12        2.47        1.36      8.17 o 
  -6  15  12        0.99       -1.51      3.25 o 
  -5  15  12        6.46        3.17      5.32 o 
  -4  15  12        1.47        2.72      9.75 o 
  -3  15  12       15.48       27.68     11.04 o 
  -2  15  12       22.14       22.46      5.55 o 
  -1  15  12       15.63       13.95      3.94 o 
   0  15  12       17.04       16.51      4.04 o 
   1  15  12        5.06       -0.69      4.46 o 
   2  15  12        9.01        6.90      5.72 o 
   3  15  12        5.34       11.34      6.05 o 
   4  15  12        0.96        2.33      6.72 o 
  -5  16  12        0.71       -0.57      8.32 o 
  -4  16  12        3.84       -0.99     11.52 o 
  -3  16  12        3.86       -0.83     11.12 o 
  -2  16  12        6.97       -1.44      8.03 o 
  -1  16  12        4.87        6.64      4.80 o 
   0  16  12        6.48        9.65      4.35 o 
   1  16  12        1.29        3.08      5.66 o 
   2  16  12        2.24        0.46      5.52 o 
   3  16  12        1.71        2.49      5.50 o 
  -3  17  12        2.24        0.80      9.13 o 
  -2  17  12        0.03       -4.77      5.68 o 
  -1  17  12        5.59        3.56      3.33 o
[truncated: 217,952 more chars]
